# Supplementary material for: Association Mapping of Insecticide Resistance in Wild Anopheles gambiae Populations: Major Variants Identified in a Low-Linkage Disequilbrium Genome
Source: PLoS One. 2010 Oct 1;5(10):e13140. doi: 10.1371/journal.pone.0013140 (PMC2956759; doi:10.1371/journal.pone.0013140)
Supplement: Table S3 — Association test results. Full list of permethrin-association test results in each population. (0.31 MB XLS) [file pone.0013140.s005.xls]

## Sheet: Association test results
Table S3. Association test results
See Table S1 for further details of the SNPs
*odds ratios are blank where SNP monomorphic in cases or controls
SNP details			Hardy-Weinberg P-value			Minor Allele Frequency			Associated allele			Association test probability					*Odds ratios
Chromosome	position Ensembl/ Vector base v48	control SNP (1=yes)	Cameroon M form	Cameroon S form	Ghana S form	Cameroon M form	Cameroon S form	Ghana S form	Cameroon M form	Cameroon S form	Ghana S form	Cameroon M form	Cameroon S form	Ghana S form	P_combined (Fisher method)	P<Bonferroni_critical α	Cameroon M form	Cameroon S form	Ghana S form
2R	57144	0	0.6094	1	0.537	0.043	0.037	0.041	A	A	A	0.9276	0.0836	0.425525	0.337566	0	1.02567	6.6	1.26603
2R	57758	0	0.752	1	0.1712	0.197	0.156	0.171	C	A	C	0.4885	0.4663	0.0905774	0.25608	0	1.10049	2.15217	1.31273
2R	60097	0	0.4519	1	4.8137e-06	0.45	0.353	0.395	A	G	A	0.4606	0.7115	0.875141	0.868697	0	1.08536	1.30392	1.01925
2R	64898	0	1	1	0.0985	0	0.125	0.145	-	G	G		0.6455	0.485676	0.677151	0		1.6383	1.12267
2R	1627870	1	1	1	0.2471	0.11	0.056	0.152	C	A	A	0.0684	0.3726	0.452954	0.177944	0	1.38499	0	1.13046
2R	1881879	0	0.8485	0.6606	0.2833	0.485	0.393	0.33	C	A	A	0.0495	0.4262	0.52527	0.1733	0	1.2433	1.61905	1.08243
2R	1888295	0	0.1367	0.9654	0.4927	0.345	0.328	0.362	G	G	G	0.432	0.9661	0.36603	0.709425	0	1.09724	1.02778	1.1172
2R	2531671	1	0.2132	0.6208	0.2318	0.372	0.371	0.405	A	G	G	0.3056	0.7764	0.499499	0.640805	0	1.12376	1.2	1.08489
2R	2763905	1	1	1	0.603	0.001	0	0.022	A	-	A	0.3517		0.750542	0.615551	0	0		1.13572
2R	3258589	1	0.5054	0.5678	0.1671	0.412	0.194	0.273	C	C	A	0.7447	0.1972	0.901138	0.670612	0	1.03744	2.3	1.01652
2R	3441737	0	0.1893	1	0.0045	0.123	0.169	0.082	A	G	G	0.3521	0.4032	0.758033	0.614897	0	1.16929	2.3913	1.06838
2R	3442591	0	0.8713	1	0.0004	0.222	0.484	0.385	C	C	C	0.1765	0.624	0.644462	0.507098	0	1.1946	1.35088	1.05804
2R	3456307	0	1	0.0027	3.6177e-08	0.004	0.046	0.046	G	G	A	0.5558	0.4645	0.105302	0.301851	0	1.70326	0	1.61001
2R	3470980	0	1	0.087	0.9485	0.172	0.417	0.405	C	A	A	0.9173	0.5371	0.891758	0.949295	0	1.01543	1.45455	1.01714
2R	3476200	0	1	0.9378	0.2575	0.009	0.103	0.097	A	A	G	0.1153	0.4476	0.132693	0.126024	0	2.74813	1.88	1.35834
2R	3479010	0	0.9043	1	0.3378	0.03	0.27	0.322	C	C	G	0.0058	0.0594	0.469839	0.00774122	0	2.66764	3.07407	1.09545
2R	3491292	0	0.0218	0.1242	0.7865	0.196	0.353	0.316	C	G	C	0.4081	0.7115	0.614917	0.751169	0	1.12453	1.30392	1.06648
2R	3491989	0	0.8386	0.8801	0.8517	0.095	0.379	0.368	C	C	C	0.5123	0.7774	0.432068	0.741355	0	1.13047	1.19048	1.10113
2R	3492697	0	0.9893	1	0.0057	0.212	0.385	0.351	A	G	A	0.3493	0.0236	0.313799	0.0638997	0	1.13495	7.90625	1.13181
2R	3492770	0	0.0088	1	1	0.126	0	0.001	A	-	G	0.0596		0.365804	0.105211	0	1.36325		0
2R	3492932	0	1	0.5616	0.6426	0.007	0.137	0.131	G	A	G	0.0926	0.5688	0.764811	0.377442	0	3.49438	1.83333	1.05294
2R	3493273	0	1	1	1	0.001	0	0.002	C	-	A	0.3509		0.139422	0.196549	0	0		0
2R	3499488	0	6.3528e-06	1	1	0.022	0	0.005	G	-	A	0.0265		0.585734	0.0801786	0	2.56828		1.569
2R	3499802	0	0.6623	1	0.3459	0.141	0.426	0.446	A	C	A	0.4096	0.9438	0.821463	0.890755	0	1.1396	1.04444	1.02775
2R	3509281	0	1	0.9888	0.6505	0.023	0.303	0.288	G	G	G	0.6181	0.3682	0.306907	0.503116	0	1.20118	1.74107	1.14304
2R	3509715	0	0.7688	1	0.2947	0.089	0.113	0.133	G	G	G	0.9297	0.1935	0.185015	0.339221	0	1.01721	0	1.26028
2R	3511672	0	1	0.257	0.1245	0.01	0.263	0.229	A	A	G	0.2387	0.5595	0.850568	0.629395	0	2.0081	1.46154	1.02689
2R	3519112	0	1	1	1	0	0	0	-	-	-
2R	3540082	0	1	1	1	0.117	0.016	0.016	A	A	G	0.93	0.6407	0.00255618	0.0434505	0	1.01501	0	5.41209
2R	3551847	0	0.5198	1	1	0.052	0.041	0.026	A	A	C	0.8836	0.4508	0.801402	0.891841	0	1.03691	0	1.09869
2R	3761125	1	1	0.66	0.5154	0.134	0.082	0.059	A	G	G	0.861	0.2757	0.757083	0.752892	0	1.02871	0	1.08031
2R	4251882	1	0.8259	1	0.6884	0.078	0.041	0.04	G	G	G	0.5776	0.4358	0.930004	0.820793	0	1.1212	2.40909	1.02685
2R	4749374	1	0.0947	0.0771	1.2565e-05	0.433	0.233	0.196	T	A	T	0.5937	0.7976	0.307265	0.696271	0	1.06161	1.23457	1.1654
2R	4855858	1	1	1	1	0	0	0	-	-	-
2R	5054534	0	0.6147	0.7576	0.2588	0.075	0.23	0.172	C	C	C	0.0694	0.5856	0.212667	0.14725	0	1.46243	1.54762	1.21534
2R	5058850	0	0.743	1	0.4795	0.472	0.331	0.428	A	G	A	0.7186	0.1895	0.173219	0.277562	0	1.0403	2.2	1.17568
2R	5647242	1	0.0652	0.5621	0.0034	0.391	0.492	0.493	A	A	G	0.851	0.0541	0.65423	0.320374	0	1.02156	4.2963	1.05435
2R	6266215	1	0.0946	1	1	0.036	0.017	0.053	G	C	G	0.1997	0.6345	0.151583	0.24515	0	1.4723	0	1.45821
2R	6353110	1	1	0.2215	0.0235	0.205	0.5	0.469	G	G	A	0.0781	0.015	0.371057	0.0168232	0	1.27131	5.78431	1.11194
2R	6568270	1	0.8343	0.3578	0.0587	0.241	0.344	0.415	G	A	G	0.9313	0.0664	0.420509	0.294075	0	1.01114	3	1.10237
2R	6677833	1	1	0.6737	0.9057	0	0.42	0.381	-	G	A		0.313	0.741524	0.571098	0		2.28814	1.04054
2R	7261743	1	0.8232	0.5381	0.6249	0.15	0.407	0.453	A	G	G	0.2799	0.2434	0.273362	0.240556	0	1.18247	2.21311	1.13949
2R	7753352	1	1	1	1	0	0	0.001	-	-	C			0.393664	0.393664	0			0
2R	8261352	1	1	1	1	0	0	0	-	-	-
2R	8924292	0	1	0.6082	6.8445e-10	0.205	0.137	0.142	G	G	G	0.8469	0.5688	0.446527	0.799591	0	1.02655	1.83333	1.1387
2R	8926560	0	1	1	1	0	0.042	0.013	-	A	A		0.491	0.739763	0.731074	0		0	1.18613
2R	8929089	0	0.8419	0.4522	0.3371	0.469	0.19	0.108	C	C	G	0.0968	0.35	0.926597	0.32809	0	1.21111	1.98214	1.01861
2R	8933268	0	0.1877	0.1749	1	0.41	0.098	0.102	C	G	G	0.7561	0.8539	0.908819	0.982975	0	1.03551	1.22222	1.02233
2R	8937946	0	0.4651	1	0.2332	0.442	0.052	0.101	T	A	T	0.5657	0.5569	0.309423	0.5886	0	1.06546	0	1.2207
2R	9749750	1	1	1	1	0.003	0.076	0.072	G	A	A	0.2571	0.7676	0.272593	0.440763	0	3.42645	1.38889	1.28528
2R	10259071	1	0.4312	0.1825	0.1765	0.299	0.28	0.223	A	A	G	0.704	0.3575	0.820139	0.789059	0	1.04652	2.06667	1.03271
2R	10762687	1	1	1	1	0.001	0	0.01	C	-	C	0.35		0.0208777	0.0432505	0	0		4.65432
2R	11117308	1	0.0537	0.6401	0.2284	0.473	0.407	0.445	C	C	C	0.8469	0.8497	0.0982998	0.506254	0	1.02153	1.15385	1.21714
2R	11453855	1	0.7899	0.544	0.4266	0.469	0.074	0.128	G	G	A	0.4197	0.1948	0.883145	0.511358	0	1.09268	2.94286	1.02622
2R	11504727	0	0.4463	0.2811	0.0067	0.07	0.156	0.113	T	T	A	0.5441	0.4663	0.202191	0.429924	0	1.13968	2.15217	1.26804
2R	11509282	0	0.4008	0.7884	0.5229	0.06	0.177	0.273	A	G	A	0.0393	0.9183	0.709394	0.291386	0	1.63957	1.08696	1.05073
2R	11515950	0	1	1	1	0	0	0.001	-	-	T			0.97784	0.97784	0			1.04911
2R	11617789	0	6.6687e-10	0.0155	2.2267e-12	0.047	0.35	0.363	T	T	T	0.4319	0.6098	0.168728	0.398214	0	1.23577	1.37066	1.18737
2R	11620835	0	0.9	1	0.1028	0.034	0.008	0.034	G	A	A	0.6912	0.7424	0.775926	0.933659	0	1.12767	0	1.09624
2R	11754525	1	0.3511	0.6697	0.0345	0.349	0.185	0.242	A	A	C	0.673	0.8599	0.196715	0.629976	0	1.05017	1.15385	1.20061
2R	13265535	1	1	1	0.5146	0	0.034	0.071	-	A	A		0.2349	0.206088	0.194998	0		3.81481	1.33788
2R	13762737	1	0.1717	0.3965	0.2142	0.253	0.336	0.218	G	G	G	0.3171	0.5023	0.86947	0.68291	0	1.13931	1.59375	1.02387
2R	14259496	1	0.0693	0.7482	0.3605	0.497	0.157	0.112	C	C	C	0.6467	0.276	0.891758	0.720482	0	1.05202	0	1.02612
2R	14765195	1	0.0144	0.0343	0.4659	0.39	0.271	0.322	A	A	C	0.7652	0.8617	0.57995	0.926681	0	1.03465	1.12987	1.07206
2R	15198437	0	1	1	0.3999	0.004	0.089	0.145	C	C	C	0.5463	0.9451	0.166148	0.555167	0	1.72464	1.07843	1.26228
2R	15199638	0	1	0.2741	0.1771	0.007	0.225	0.327	A	A	A	0.5926	0.8432	0.0922002	0.406036	0	1.43089	1.17647	1.2368
2R	15200680	0	1	1	1	0	0	0	-	-	-
2R	15203191	0	1	0.3275	0.0009	0.053	0.056	0.038	C	G	G	0.4738	0.6712	0.243488	0.528937	0	1.1907	1.60606	1.42922
2R	15205075	0	1	1	1	0	0	0.001	-	-	G			0.365127	0.365127	0			0
2R	15288640	1	1	1	1	0	0	0.001	-	-	G			0.362881	0.362881	0			0
2R	15762077	1	0.3274	1	0.0184	0.149	0.048	0.058	G	A	G	0.1449	0.4111	0.65423	0.370606	0	1.2547	0	1.11858
2R	16392890	0	0.0099	0.1449	1.5931e-06	0.051	0.315	0.298	G	A	A	0.019	0.8826	0.814942	0.198255	0	1.80177	1.1	1.03062
2R	16395908	0	0.7695	0.9939	0.0516	0.24	0.242	0.195	G	G	C	0.7678	0.1771	0.91153	0.6529	0	1.03871	3.84337	1.01637
2R	16395980	0	0.4761	1	0.7052	0.328	0.073	0.087	A	A	A	0.7163	0.3079	0.175561	0.36928	0	1.04348	0	1.32638
2R	16400306	0	1	0.3346	1	0.144	0.484	0.454	A	A	A	0.0881	0.9064	0.204996	0.222103	0	1.31298	1.07407	1.16216
2R	16462230	1	0.315	1	0.1579	0.319	0.032	0.079	G	A	A	0.1036	0.5057	0.167518	0.148751	0	1.22852	0	1.35608
2R	16954403	1	1	1	1	0.005	0	0.006	A	-	C	0.5688		0.350436	0.520805	0	1.54194		2.08992
2R	17364300	1	1	1	1	0	0	0	-	-	-
2R	17473719	0	1	1	1	0	0	0	-	-	-
2R	17476710	0	0.3211	0.0548	0.7672	0.165	0.325	0.276	G	A	G	0.7394	0.2171	0.277724	0.398908	0	1.05059	2.60563	1.15465
2R	17477251	0	0.8856	0.126	0.5148	0.22	0.267	0.448	G	G	A	0.5297	0.2155	0.601749	0.498991	0	1.08684	2.14286	1.06336
2R	17479632	0	0.5443	0.0473	0.9637	0.41	0.321	0.364	A	A	A	0.3376	0.2173	0.413686	0.32177	0	1.11616	3.55385	1.10819
2R	17483877	0	0.1271	0.8243	0.0324	0.104	0.44	0.464	A	A	A	0.3621	0.6875	0.867635	0.800642	0	1.18399	1.30435	1.02007
2R	17484608	0	0.2015	1	0.4409	0.384	0.089	0.196	G	G	G	0.0067	0.3176	0.829642	0.0484308	0	1.35979	2.28889	1.03224
2R	17487479	0	0.7155	1	1	0.27	0.025	0.005	A	A	G	0.4577	0.555	0.937378	0.824978	0	1.09598	0	1.06522
2R	17489259	0	3.5742e-30	0.0008	2.9454e-59	0.279	0.298	0.349	A	G	A	0.19	0.3461	0.714849	0.410444	0	1.17425	1.78571	1.04638
2R	17566822	0	0.1867	0.6891	0.1231	0.076	0.451	0.43	G	C	C	0.7282	0.7184	0.769789	0.935562	0	1.07533	1.2449	1.03528
2R	17571728	0	0.8614	0.9447	0.0363	0.104	0.298	0.279	A	A	G	0.5804	0.6999	0.280097	0.629835	0	1.10416	1.30769	1.15375
2R	17581442	0	0.7414	1	0.0607	0.265	0.05	0.072	G	A	G	0.9997	0.0506	0.29269	0.208558	0	1.00005	5.2	1.27217
2R	17583710	0	1	1	1	0	0	0	-	-	-
2R	17590602	0	1	1	1	0.208	0	0.003	T	-	A	0.1248		0.678287	0.293671	0	1.23459		1.53469
2R	17595189	0	0.2864	1	0.7581	0.154	0.277	0.345	A	G	G	0.9683	0.8605	0.0773985	0.483576	0	1.00622	1.16	1.24272
2R	17603267	0	0.4113	1	0.2414	0.168	0.408	0.417	G	A	G	0.989	0.5774	0.499499	0.867475	0	1.00205	1.42857	1.08488
2R	17607228	0	0.5834	1	0.4109	0.335	0.065	0.153	G	G	A	0.1093	0.7801	0.782256	0.491773	0	1.20522	1.36364	1.04615
2R	17971369	1	0.8546	1	0.001	0.238	0.033	0.058	A	A	A	0.1656	0.5018	0.151737	0.188334	0	1.19542	0	1.4393
2R	18461718	1	1	1	1	0	0	0	-	-	-
2R	18511091	0	0.7938	0.7689	1	0.171	0.089	0.091	A	A	A	0.9369	0.2554	0.305127	0.514137	0	1.01159	0	1.23352
2R	18516244	0	1	0.9692	0.8016	0.002	0.161	0.148	G	G	A	0.1059	0.0882	0.88954	0.143446	0	0	3	1.02334
2R	18521559	0	0.013	0.5365	0.0506	0.068	0.217	0.204	T	A	T	0.5024	0.6576	0.873221	0.870013	0	1.1603	1.42857	1.02401
2R	18964323	1	1	0.076	0.2016	0.326	0.383	0.363	G	A	G	0.5022	0.3809	0.707857	0.676815	0	1.08275	1.7	1.04698
2R	20891547	0	1	1	1	0	0	0	-	-	-
2R	20897059	0	1	1	1	0	0	0	-	-	-
2R	21044468	0	0.2224	1	0.0157	0.17	0	0.014	A	-	G	0.2224		0.269692	0.228747	0	1.19547		1.75323
2R	21049010	0	0.0384	0.6992	0.0583	0.329	0.361	0.494	G	A	A	0.1939	0.0907	0.738016	0.191851	0	1.16343	2.76216	1.04031
2R	21050410	0	0.0032	0.5873	0.0031	0.331	0.224	0.367	G	G	G	0.993	0.6141	0.309062	0.765427	0	1.00104	1.5	1.13382
2R	21054809	0	1	1	1	0	0	0	-	-	-
2R	21054999	0	1	0.7508	0.595	0.014	0.123	0.17	A	G	G	0.1157	0.2166	0.707857	0.233456	0	2.24978	0	1.06042
2R	21063324	0	1	1	0.2586	0	0.065	0.1	-	G	A		0.0059	0.14765	0.00700889	0		7.13333	1.32638
2R	21064416	0	1	0.3523	0.4989	0	0.161	0.119	-	A	G		0.3793	0.699576	0.61739	0		1.86275	1.07266
2R	21064597	0	1	1	0.0016	0.055	0.105	0.204	G	G	G	0.9197	0.798	0.278987	0.786984	0	1.02477	1.32	1.17281
2R	21067035	0	0.3952	0.1944	0.0028	0.213	0.348	0.42	G	A	G	0.0117	0.5984	0.0555932	0.0154418	0	1.40162	1.38655	1.2658
2R	21067315	0	0.001	0.0028	0.0472	0.491	0.218	0.105	A	A	A	0.1289	0.7774	0.452645	0.402644	0	1.19523	1.22222	1.15519
2R	21221887	0	0.9313	0.9286	0.7769	0.268	0.441	0.36	A	T	T	0.2205	0.6623	0.277882	0.378975	0	1.16773	1.30435	1.14272
2R	21223830	0	1	1	0.004	0.002	0	0.002	C	-	C	0.1864		0.569638	0.344302	0	0		2.16898
2R	21227092	0	1	1	0.1906	0	0.032	0.038	-	A	A		0.5057	0.0769965	0.165319	0		0	1.73513
2R	21227179	0	1	1	0.0102	0.018	0.025	0.085	A	G	G	0.6275	0.1725	0.361765	0.371592	0	1.22637	4.81818	1.21074
2R	21232959	0	0.9264	1	0.2535	0.449	0.202	0.298	G	G	G	0.6281	0.6597	0.448654	0.761828	0	1.05536	1.36667	1.10354
2R	21957746	1	1	1	0.416	0.011	0.113	0.094	A	A	A	0.5941	0.7334	0.764811	0.900638	0	1.31854	1.44444	1.06192
2R	22472366	1	1	1	0.951	0.018	0.092	0.113	T	T	T	0.4329	0.2461	0.416395	0.397842	0	1.38107	0	1.16405
2R	22778355	0	0.7773	1	1	0.045	0	0	A	-	-	0.4298			0.4298	0	1.23175
2R	22781014	0	0.1302	0.876	0.0131	0.188	0.113	0.097	G	A	G	0.7852	0.5358	0.314906	0.670913	0	1.03897	1.66667	1.222
2R	22785235	0	1	0.1697	6.8872e-05	0.01	0.097	0.198	A	A	A	0.7671	0.0035	0.58867	0.0446511	0	1.17424	6.5	1.0829
2R	22785859	0	0.0567	0.6506	0.0049	0.101	0.081	0.037	G	G	C	0.0759	0.2803	0.0989192	0.0550516	0	1.38042	0	1.67907
2R	22953545	1	1	1	0.0176	0	0.016	0.034	-	C	A		0.0545	0.0707934	0.0253006	0		9.90909	1.82358
2R	23457053	1	0.7144	0.8352	0.7078	0.192	0.119	0.073	G	G	A	0.6317	0.5873	0.620911	0.816804	0	1.06967	1.56667	1.11894
2R	23965546	1	1	1	9.6897e-07	0.01	0	0.04	G	-	G	0.7751		0.847393	0.932909	0	1.16761		1.05966
2R	24464241	1	1	1	0.0066	0	0.008	0.021	-	A	A		0.0022	0.282978	0.00521804	0		0	1.55453
2R	24806646	1	1	1	0.0583	0	0.008	0.007	-	A	A		0.7402	0.302305	0.558778	0		0	2.20785
2R	24839508	1	1.1081e-13	0.6909	0.0632	0.04	0.149	0.096	G	G	G	0.6486	0.4988	0.491622	0.720282	0	1.14054	2.04651	1.14746
2R	24862375	1	1	0.4479	0.0192	0	0.212	0.237	-	C	C		0.067	0.16769	0.0616669	0		3.07143	1.21614
2R	24906096	1	1	0.4989	0.3946	0	0.427	0.408	-	A	C		0.5928	0.754255	0.807022	0		1.38298	1.03791
2R	24938302	1	5.5808e-14	0.0833	0.0014	0.364	0.342	0.425	G	C	G	0.7341	0.6862	0.238994	0.64504	0	1.04071	1.31429	1.15192
2R	24951815	1	0.7623	0.84	0.5329	0.208	0.408	0.418	G	A	A	0.801	0.4959	0.534114	0.796088	0	1.03494	1.51163	1.07733
2R	24988365	1	0.3447	1	1	0.271	0	0	G	-	-	0.8944			0.8944	0	1.01656
2R	25963889	1	1	1	0.0974	0.024	0.097	0.109	A	A	A	0.0049	0.0589	0.581386	0.007966	0	3.16237	3.81481	1.10911
2R	26474097	1	0.4741	0.7689	0.6314	0.051	0.089	0.156	G	A	G	0.2437	0.2554	0.937378	0.459641	0	1.34356	0	1.0127
2R	27496107	1	0.1846	0.7847	1	0.288	0.1	0.002	T	A	A	0.9675	0.0065	0.605897	0.0841425	0	1.00541	11	2.02439
2R	27961169	1	0.1731	0.2748	0.2273	0.369	0.4	0.219	A	A	A	0.9296	0.4561	0.265636	0.627095	0	1.01016	1.57143	1.17372
2R	28000100	1	0.116	1	0.021	0.322	0.368	0.34	T	T	A	0.0273	0.112	0.515916	0.0445881	0	1.29888	2.83333	1.08604
2R	28021382	1	0.2974	1	0.2382	0.269	0	0.013	G	-	G	0.7006		0.367847	0.607149	0	1.049		1.59504
2R	28471506	0	0.2636	1	1	0.044	0	0	C	-	-	0.2244			0.2244	0	1.39105
2R	28482436	0	0.9658	1	0.8647	0.153	0.059	0.118	G	A	G	0.1396	0.3587	0.077252	0.0850402	0	1.25664	0	1.38889
2R	28484824	0	0.0189	0.1772	0.5449	0.232	0.274	0.446	G	G	C	0.3912	0.3796	0.175018	0.293985	0	1.12015	2	1.17742
2R	28485669	0	0.3046	0.1302	0.8133	0.35	0.246	0.474	G	G	A	0.723	0.9723	0.784412	0.977351	0	1.04193	1.02469	1.03257
2R	28491193	0	0.7029	0.9665	0.5282	0.304	0.108	0.292	A	A	G	0.1881	0.2031	0.340198	0.192014	0	1.17323	0	1.13206
2R	28491307	0	0.2765	1	1	0.477	0	0.003	A	-	C	0.3459		0.649913	0.560331	0	1.10953		1.59671
2R	28491490	0	0.0004	1	1	0.488	0	0.001	T	-	A	0.3355		0.364676	0.379389	0	1.11389		0
2R	28491680	0	0.5703	1	0.0466	0.482	0	0.006	A	-	G	0.6001		0.714062	0.791646	0	1.05927		1.32254
2R	28492268	0	1	1	1	0	0	0.001	-	-	A			0.383087	0.383087	0			0
2R	28492400	0	0.0362	1	1	0.242	0.011	0.003	C	A	A	0.3583	0.7534	0.25861	0.502984	0	1.12613	0	3.81122
2R	28493015	0	0.6735	0.8065	0.0141	0.284	0.123	0.136	A	G	G	0.5577	0.4362	0.144994	0.350538	0	1.07551	1.91667	1.28343
2R	28493157	0	0.9983	1	1	0.485	0.009	0.005	G	G	A	0.6479	0.8075	0.524875	0.858853	0	1.05202	0	1.68916
2R	28493387	0	0.1705	1	0.0754	0.138	0.057	0.209	A	A	G	0.4252	0.6839	0.197338	0.455749	0	1.1364	1.57576	1.2031
2R	28494353	0	0.7284	0.1474	0.7078	0.168	0.283	0.352	C	A	C	0.7206	0.7871	0.930004	0.972788	0	1.05388	1.20779	1.01119
2R	28498612	0	0.6776	1	1	0.179	0.042	0.013	G	A	A	0.3903	0.491	0.0594897	0.176512	0	1.13214	0	2.89831
2R	28499261	0	1	1	0.0361	0.006	0	0.017	A	-	A	0.2121		0.968665	0.530591	0	2.66972		1.0192
2R	28502007	0	0.0952	0.3706	0.9486	0.327	0.125	0.146	A	A	G	0.459	0.2104	0.263121	0.290101	0	1.09096	0	1.20613
2R	28502212	0	0.4953	1	1	0.186	0	0.003	G	-	C	0.2094		0.718822	0.435556	0	1.19968		1.45111
2R	28502253	0	0.2135	0.9069	0.9064	0.053	0.459	0.071	G	A	G	0.8043	0.6959	0.212667	0.641979	0	1.06259	1.3	1.32653
2R	28504638	0	0.5149	1	1	0.097	0	0.015	G	-	A	0.2658		0.712496	0.504511	0	1.23393		1.19405
2R	28510609	0	0.2521	1	0.6271	0.055	0.46	0.301	G	A	A	0.0287	0.1301	0.683097	0.0632558	0	1.69822	2.57143	1.05365
2R	28676628	1	0.5484	0.7463	8.3847e-06	0.167	0.094	0.271	A	G	A	0.7703	0.2297	0.841243	0.702416	0	1.04416	2.75	1.02733
2R	28883608	1	0.0005	1	0.005	0.023	0.092	0.172	G	G	A	0.568	0.2941	0.91153	0.70855	0	1.23036	0	1.01754
2R	28976843	0	0.9795	1	0.5559	0.12	0.042	0.129	A	C	C	0.6739	0.4574	0.288359	0.564383	0	1.07384	2.31818	1.20575
2R	28982168	0	1	0.4076	0.0401	0.188	0.238	0.249	G	A	G	0.7852	0.5426	0.0350504	0.209687	0	1.03897	1.62651	1.33448
2R	28982411	0	0.2486	1	0.3002	0.474	0.042	0.062	G	G	G	0.0391	0.4464	0.930004	0.220941	0	1.25547	2.36364	1.02185
2R	28982492	0	0.8042	0.8727	0.3227	0.338	0.467	0.246	G	G	G	0.8862	0.3276	0.668924	0.773269	0	1.0172	1.85965	1.06314
2R	29080036	0	1	1	1	0	0	0	-	-	-
2R	29081144	0	0.2072	0.2932	0.0129	0.214	0.228	0.362	G	G	A	0.8086	0.8482	1	0.993246	0	1.03371	1.14493	1.00107
2R	29090568	0	0.2533	1	0.7833	0.298	0.048	0.052	A	A	A	0.3122	0.4111	0.0522548	0.124261	0	1.13011	0	1.69765
2R	29090691	0	0.8539	0.146	0.1052	0.357	0.216	0.171	C	C	C	0.2356	0.2556	0.727805	0.395243	0	1.14797	2.34545	1.05632
2R	29094942	0	1	0.2473	5.3613e-09	0.218	0.308	0.417	C	C	C	0.2908	0.8433	0.322224	0.534088	0	1.15177	1.13636	1.12642
2R	29097229	0	0.5962	0.1049	1	0.374	0.258	0.004	G	G	A	0.2645	0.5307	0.167949	0.277471	0	1.1359	1.5	4.75796
2R	29462331	1	1	0.9692	0.0917	0	0.161	0.129	-	C	C		0.4398	0.326258	0.422071	0		2.24731	1.18797
2R	29958921	1	0.8035	0.6506	0.2712	0.097	0.081	0.067	A	A	A	0.7466	0.2495	0.480188	0.566029	0	1.06222	2.6	1.18015
2R	30466192	1	0.3142	0.8124	0.3867	0.057	0.167	0.112	A	G	A	0.022	0.7418	0.80022	0.192605	0	1.72332	1.4359	1.04872
2R	31421267	1	1	1	1	0	0	0.001	-	-	G			0.364001	0.364001	0			0
2R	31943039	0	0.2621	0.1338	0.9132	0.054	0.342	0.38	T	T	T	0.9327	0.5636	0.551772	0.87121	0	1.02074	1.42857	1.07441
2R	31943098	0	1.3585e-12	0.3323	2.4022e-08	0.069	0.233	0.205	A	A	A	0.4659	0.1953	0.667614	0.469204	0	1.17369	3.66667	1.06459
2R	31948611	0	5.7424e-08	1	1	0.015	0.008	0.001	C	C	A	0.5779	0.7599	0.206636	0.569782	0	1.29304	0	0
2R	31948708	0	0.5336	0.3138	0.365	0.478	0.364	0.373	A	A	T	0.9602	0.8069	0.428636	0.899949	0	1.00558	1.17949	1.10129
2R	31951551	0	1	0.9644	0.2009	0	0.107	0.071	-	C	G		0.011	0.515916	0.0350247	0		6.33333	1.16194
2R	31952612	0	0.0248	0.0005	1	0.349	0.426	0.459	G	G	G	0.8791	0.4932	0.0192554	0.143904	0	1.01766	1.54839	1.31668
2R	31954305	0	0.8422	1	0.3022	0.41	0.395	0.441	A	A	G	0.9166	0.6448	0.0229557	0.197343	0	1.01172	1.34328	1.3115
2R	31957778	0	0.0027	0.0131	0.0795	0.42	0.339	0.245	T	T	T	0.0591	0.0817	1	0.0992486	0	1.23679	4.23529	1.00181
2R	31976690	1	0.8723	1	0.0013	0.029	0	0.001	A	-	G	0.9754		0.223071	0.549435	0	1.0101		0
2R	32667825	0	0.0837	1	1	0.187	0.008	0.021	A	A	A	0.7598	0.7424	0.0830332	0.409645	0	1.04408	0	2.1026
2R	32671124	0	0.668	1	1	0.066	0	0.001	G	-	A	0.165		0.393163	0.242319	0	1.36394		0
2R	32676160	0	1	0.318	0.8267	0.022	0.164	0.13	A	G	G	0.6631	0.1054	0.425525	0.318035	0	1.18293	0	1.15185
2R	32677142	0	0.55	0.6211	0.3228	0.292	0.339	0.302	G	G	G	0.6388	0.3318	0.348313	0.516914	0	1.05883	2.17143	1.13127
2R	32677411	0	0.0469	0.2174	0.4555	0.331	0.465	0.349	A	A	A	0.8724	0.7967	0.917223	0.989108	0	1.01891	1.17021	1.01323
2R	32682579	0	8.7518e-07	0.1186	0.3853	0.094	0.355	0.243	A	G	A	0.1098	0.4245	0.602781	0.30771	0	1.35016	1.73239	1.07491
2R	32736812	0	1	1	1	0	0	0.002	-	-	C			0.582346	0.582346	0			2.1159
2R	32738360	0	1	1	1	0.028	0.017	0.005	A	A	G	0.92	0.6672	0.68659	0.942929	0	1.03366	0	1.41894
2R	32746086	0	0.287	0.6314	0.7566	0.297	0.192	0.203	C	C	C	0.6539	0.3633	1	0.824407	0	1.05542	1.92857	1.00011
2R	32972489	1	0.5828	1	0.0158	0.335	0.121	0.092	A	G	A	0.6327	0.6095	0.478832	0.76005	0	1.05722	1.52308	1.15377
2R	33576920	0	0.1605	0.2008	0.5846	0.077	0.145	0.103	G	A	G	0.4067	0.278	0.428351	0.417029	0	1.18538	2.15556	1.16539
2R	33578868	0	0.3379	0.2585	0.9634	0.378	0.381	0.278	G	G	G	0.56	0.1417	0.146758	0.178954	0	1.06846	2.91667	1.20979
2R	33584065	0	0.8103	0.3266	0.487	0.119	0.5	0.472	A	-	A	0.1395	1	0.831046	0.634867	0	1.29091	1	1.02645
2R	33990951	0	0.5374	0.5649	3.265e-09	0.207	0.202	0.226	A	G	A	0.2002	0.096	0.086758	0.0464442	0	1.19261	0	1.27602
2R	33991108	0	0.8746	0.046	0.0228	0.168	0.363	0.48	A	G	A	0.1973	0.6836	0.930004	0.656121	0	1.21454	1.28571	1.01042
2R	33994551	0	1	1	1	0	0	0	-	-	-
2R	34497394	0	0.6259	0.4908	0.1474	0.405	0.455	0.184	A	A	G	0.7496	0.1179	0.0610889	0.107189	0	1.0367	2.66667	1.3515
2R	34502120	0	1	1	1	0	0	0	-	-	-
2R	35461386	1	8.3779e-08	0.025	8.1743e-19	0.321	0.343	0.386	G	A	A	0.2064	0.3019	0.432932	0.300492	0	1.16593	0	1.10261
2R	36288071	0	0.0073	0.0522	0.0606	0.218	0.026	0.007	A	A	G	0.9291	0.5511	0.0803531	0.381847	0	1.01194	0	4.25989
2R	36292949	0	0.6849	0.5106	0.0121	0.325	0.308	0.31	A	A	A	0.1477	0.2626	0.346417	0.196128	0	1.18501	2.39726	1.1278
2R	36309719	0	0.4283	1	0.5968	0.429	0	0.079	G	-	G	0.2536		0.0306191	0.0454884	0	1.13494		1.61043
2R	36315659	0	0.8484	0.0067	0.0386	0.195	0.418	0.499	A	A	G	0.7616	0.9919	0.648084	0.964108	0	1.04291	1.00625	1.0553
2R	36324343	0	0.9084	0.2248	0.0795	0.254	0.443	0.475	A	A	A	0.1334	0.4221	1	0.451323	0	1.20753	1.66667	1.00083
2R	36324465	0	0.5526	0.3006	0.0349	0.394	0.395	0.346	G	G	G	0.9096	0.8726	0.394921	0.888023	0	1.01305	1.1039	1.11035
2R	36324611	0	0.1127	1	0.1987	0.293	0.225	0.269	G	G	G	0.6699	0.827	0.443217	0.832464	0	1.05285	1.16667	1.10667
2R	36329423	0	0.5054	1	1	0.417	0.017	0.009	A	A	G	0.6598	0.6345	0.926597	0.929189	0	1.0503	0	1.05746
2R	36961211	1	0.8469	1	0.0559	0.141	0.145	0.274	C	A	A	0.5675	0.278	0.612234	0.586175	0	1.09421	2.15556	1.06931
2R	37482024	1	0.7173	1	0.153	0.46	0.263	0.101	A	A	G	0.9514	0.1363	0.147278	0.244299	0	1.00674	4.34211	1.32333
2R	37977900	1	1	0.9922	0.0659	0.17	0.105	0.144	G	A	A	0.7708	0.798	0.767783	0.959465	0	1.04363	1.32	1.0513
2R	38748346	0	0.2466	1	0.5694	0.158	0.271	0.352	G	G	G	0.0579	0.8304	0.713277	0.345022	0	1.3353	1.16749	1.04646
2R	38959196	1	3.8744e-05	0.1442	0.0003	0.259	0.242	0.15	C	C	C	0.1891	0.9433	0.336135	0.466101	0	1.18037	1.05128	1.17083
2R	39071503	0	1	1	1	0	0	0	-	-	-
2R	39110557	0	1	1	1	0	0	0	-	-	-
2R	39112567	0	1	1	0.0107	0	0.185	0.228	-	G	G		0.5452	0.403624	0.553193	0		1.53333	1.12302
2R	39120197	0	0.8689	0.5696	5.6314e-09	0.264	0.078	0.046	A	G	G	0.9276	0.9374	0.182242	0.71929	0	1.01159	1.09091	1.46107
2R	39120634	0	0.2612	0.9112	0.9995	0.145	0.425	0.438	G	C	G	0.4633	0.1328	1	0.472249	0	1.12172	3.21311	1.0022
2R	39704157	0	1	0.6395	1	0	0.142	0.01	-	G	A		0.2566	0.894023	0.567152	0		2.2381	1.08232
2R	39705574	0	1	0.6731	1	0	0.147	0.007	-	C	C		0.0533	0.503519	0.123935	0		3.5	1.62953
2R	39717514	0	0.2166	1	0.0069	0.062	0.194	0.437	G	G	A	0.9879	0.0395	0.397707	0.21482	0	1.00342	3.49624	1.10612
2R	39717948	0	1	1	1	0.009	0	0	G	-	-	0.3609			0.3609	0	1.74157
2R	39731306	0	1	0.0278	5.4027e-05	0	0.108	0.044	-	A	A		0.2496	0.407553	0.334216	0		0	1.27235
2R	39731442	0	0.0596	0.0667	0.2357	0.458	0.491	0.144	A	A	T	0.2905	0.4959	0.223191	0.332608	0	1.12472	1.66667	1.23362
2R	39737335	0	0.9461	0.9481	0.8148	0.073	0.279	0.235	A	G	A	0.6941	0.6566	0.97784	0.951387	0	1.08651	1.33333	1.00319
2R	40418851	1	0.6687	0.1186	0.5941	0.459	0.355	0.248	A	T	T	0.2095	0.4245	0.232188	0.256206	0	1.1479	1.73239	1.17933
2R	40481907	0	0.012	0.4859	0.623	0.452	0.284	0.251	C	C	C	0.1804	0.7798	1	0.687151	0	1.17082	1.21622	1.0002
2R	40487309	0	0.8014	1	0.0001	0.284	0.102	0.295	A	T	T	0.9845	0.9852	0.428067	0.940555	0	1.00239	1.02062	1.11146
2R	40487579	0	0.3354	1	0.7857	0.376	0.046	0.135	G	G	A	0.6978	0.4645	0.0805441	0.29476	0	1.04494	0	1.36527
2R	40971847	1	0.5336	0.1002	0.503	0.183	0.129	0.168	A	A	T	0.0839	0.0263	0.0335789	0.0041294	0	1.28273	4.16667	1.40215
2R	42373984	0	0.0577	1	0.1427	0.418	0.074	0.153	A	A	G	0.0079	0.3032	0.785499	0.0507397	0	1.34533	0	1.04579
2R	42966385	1	0.3215	0.6506	0.814	0.117	0.081	0.209	G	G	G	0.85	0.9713	0.796719	0.991022	0	1.03275	1.0404	1.03798
2R	43835522	1	1	1	0.5819	0.002	0.156	0.079	G	G	G	0.6455	0.687	0.891758	0.932503	0	1.7451	1.39706	1.02971
2R	45768846	1	0.3129	0.7075	0.9894	0.034	0.262	0.405	A	G	G	0.8227	0.9188	0.390671	0.875178	0	1.072	1.07407	1.10812
2R	45773390	1	0.777	0.5869	0.0333	0.149	0.328	0.394	A	G	A	0.2245	0.181	0.812402	0.337642	0	1.20786	2.23529	1.02889
2R	45778363	1	0.0287	0.7486	0.8858	0.198	0.5	0.471	G	A	G	0.4595	0.224	0.30143	0.325881	0	1.10838	2.15094	1.12973
2R	47809214	1	1	1	0.1487	0	0.466	0.33	-	G	A		0.3307	0.481892	0.452042	0		1.85455	1.09242
2R	48258111	0	1	1	0.6273	0.175	0.016	0.162	A	A	A	0.1668	0.6407	0.908819	0.587634	0	1.22214	0	1.01857
2R	48263804	0	0.132	1	1	0.01	0	0	A	-	-	0.7831			0.7831	0	1.16105
2R	49762675	1	0.0271	0.3885	0.0002	0.313	0.41	0.331	A	A	G	0.5537	0.9596	0.839744	0.951561	0	1.07348	1.03175	1.02537
2R	50349783	1	0.6769	0.0711	0.8021	0.043	0.21	0.32	A	A	T	0.7086	0.7002	0.269995	0.673915	0	1.10646	1.36364	1.14885
2R	50353701	1	0.0689	1	0.1843	0.044	0.238	0.308	A	A	G	0.9134	0.5426	0.158757	0.532997	0	1.02943	1.62651	1.19577
2R	50989428	0	0.4228	1	1	0.426	0.295	0.426	A	C	C	0.6064	0.1012	0.739763	0.402833	0	1.05894	2.66667	1.04009
2R	50992570	0	0.2477	1	1	0.302	0	0.032	A	-	C	0.3505		0.961627	0.7036	0	1.1184		1.01702
2R	50992680	0	0.0549	0.9473	1	0.11	0.205	0.057	C	A	A	0.0002	0.7296	0.391914	0.00334479	0	1.9898	1.32184	1.24172
2R	50992808	0	0.174	0.2278	0.2788	0.012	0.375	0.363	G	A	G	0.0831	0.3458	0.11935	0.0781267	0	2.63248	1.90909	1.21148
2R	50995268	0	0.942	0.4578	0.6836	0.456	0.404	0.192	A	T	T	0.2017	0.0771	0.865826	0.196391	0	1.1571	3.7931	1.02541
2R	51003741	0	1	1	1	0	0	0	-	-	-
2R	51009644	0	0.2179	1	0.0124	0.227	0.203	0.481	C	A	C	0.5773	0.6721	0.662435	0.843418	0	1.07727	1.34921	1.05333
2R	51210491	0	0.2681	1	0.4	0.318	0.121	0.196	A	T	T	0.0843	0.674	0.97784	0.448209	0	1.22605	1.57143	1.00325
2R	51215293	0	0.0753	1	1	0.211	0.066	0.03	A	A	T	0.5045	0.1363	0.028768	0.0526286	0	1.09517	3.46667	2.20128
2R	51215587	0	1	0.11	0.0089	0.023	0.391	0.468	G	A	G	0.0076	0.5366	0.749623	0.0720067	0	3.29382	1.55556	1.03929
2R	51215825	0	0.5295	0.5726	0.0462	0.322	0.342	0.215	A	A	G	0.6348	0.0122	0.379255	0.0699825	0	1.05869	4.58065	1.13508
2R	51216699	0	0.054	1	0.4564	0.389	0.108	0.209	A	A	A	0.7006	0.4931	0.814942	0.86453	0	1.0442	1.76364	1.03446
2R	51216912	0	0.3383	1	1	0.125	0.017	0.003	A	A	A	0.9844	0.6613	0.717225	0.957934	0	1.00328	0	1.45478
2R	51217441	0	0.0066	1	5.4152e-05	0.156	0.032	0.061	A	T	T	0.4925	0.292	0.883145	0.659487	0	1.10949	3.30303	1.03699
2R	51218022	0	0.1202	0.313	0.0133	0.241	0.23	0.143	G	G	G	0.7326	0.8589	0.0134824	0.145444	0	1.04474	1.13333	1.50961
2R	51671616	0	0.5332	0.5678	0.4419	0.252	0.194	0.185	A	A	G	0.7907	0.8041	0.885236	0.979304	0	1.0344	1.22222	1.02236
2R	51671751	0	1	0.4704	0.3158	0.323	0.202	0.154	A	A	G	0.3803	0.7509	0.477819	0.678896	0	1.10795	1.29213	1.12197
2R	51677289	0	0.4887	1	0.0047	0.191	0.221	0.193	C	C	A	0.1433	0.2253	0.814942	0.296115	0	1.22607	3.40476	1.03543
2R	53205604	0	1	1	0.8066	0.277	0	0.034	T	-	A	0.5075		0.891758	0.811371	0	1.08634		1.04482
2R	53208266	0	0.3172	1	0.6267	0.17	0.016	0.022	A	G	G	0.7712	0.0545	0.875141	0.358878	0	1.04345	9.90909	1.06362
2R	53210901	0	0.0135	1	0.8827	0.447	0	0.049	A	-	A	0.663		0.784412	0.860084	0	1.04925		1.07663
2R	53216207	0	0.6528	1	0.0136	0.362	0.032	0.273	G	G	A	0.8557	0.0056	0.383812	0.0499039	0	1.02097	11	1.12224
2R	55503410	0	1	0.2264	0.2894	0.001	0.383	0.319	A	G	G	0.284	0.8023	0.604335	0.681364	0	0	1.16725	1.06733
2R	55503683	0	0.3364	0.1785	0.0061	0.314	0.345	0.447	G	A	G	0.2622	0.2323	0.43351	0.296735	0	1.14247	2.05882	1.09738
2R	55505942	0	1	0.7598	0.0285	0.023	0.15	0.394	A	G	G	0.5557	0.3065	0.0379403	0.121175	0	1.23854	2.06667	1.28818
2R	55506084	0	0.0157	1	0.0086	0.241	0.074	0.054	T	T	A	0.013	0.8938	0.111701	0.0385974	0	1.375	1.15909	1.51946
2R	55506378	0	0.0235	0.8842	1.6547e-06	0.269	0.449	0.45	A	G	A	0.4405	0.7354	0.296591	0.584778	0	1.10171	1.25	1.13198
2R	55513410	0	0.0891	0.8733	0.0083	0.188	0.35	0.227	T	T	A	0.2643	0.8985	0.71643	0.738327	0	1.17108	1.08571	1.05205
2R	55518455	0	1	1	1	0	0	0	-	-	-
2R	55870125	1	0.0819	1	0.0503	0.047	0	0.067	A	-	G	0.8866		0.264745	0.574918	0	1.03889		1.29837
2R	58235155	1	0.4291	1	1	0.34	0	0	A	-	-	0.9663			0.9663	0	1.00497
2R	58677311	1	1	1	1	0	0.009	0.006	-	G	C		0.8075	0.750542	0.909562	0		0	1.27537
2R	59757178	1	0.3791	0.9923	0.7308	0.3	0.452	0.455	A	G	G	0.3085	0.723	0.00038963	0.00469883	0	1.1293	1.24	1.52025
2R	59842039	1	0.6371	0.8474	0.7407	0.339	0.371	0.278	A	G	G	0.7487	0.3606	0.000196565	0.00314674	0	1.03804	1.875	1.63503
2R	60685460	0	1	1	0.1933	0.004	0.065	0.129	G	G	G	0.7704	0.7801	0.151737	0.571072	0	1.3049	1.36364	1.2856
2R	60705841	0	3.9484e-05	1	1	0.333	0.028	0.018	C	C	A	0.0843	0.6156	0.807429	0.385687	0	1.22574	0	1.11391
2R	60707344	0	1	1	1	0.016	0	0	A	-	-	0.9181			0.9181	0	1.04634
2L	1267819	1	1	1	1	0.054	0	0	A	-	-	0.5659			0.5659	0	1.14915
2L	1277698	1	1	1	1	0	0	0	-	-	-
2L	1289890	1	1	1	1	0	0	0	-	-	-
2L	1289986	1	1	1	1	0.007	0	0.001	C	-	A	0.0105		0.393915	0.0268351	0	9.31596		0
2L	1521454	1	0.7321	1	1	0.068	0	0	T	-	-	0.9154			0.9154	0	1.02337
2L	1553924	1	0.5467	1	1	0.073	0	0.001	G	-	G	0.74		0.201444	0.432797	0	1.07248		0
2L	1573419	1	0.8652	1	1	0.246	0	0	A	-	-	0.2005			0.2005	0	1.1766
2L	1573499	1	0.6994	1	1	0.058	0	0	C	-	-	0.9084			0.9084	0	1.02815
2L	1974026	1	1	1	1	0	0	0	-	-	-
2L	1975623	1	1	1	1	0	0	0	-	-	-
2L	1997725	1	0.9073	1	1	0.03	0	0	T	-	-	0.8959			0.8959	0	1.0431
2L	2358328	0	0.8748	1	1	0.036	0	0.012	A	-	G	0.7408		0.000814169	0.00507441	0	1.1063		17.4623
2L	2358441	0	1	1	1	0	0	0	-	-	-
2L	2358581	0	1	0.2246	1	0	0.185	0.002	-	A	T		0.0302	0.57995	0.0883559	0		3.73016	2.12634
2L	2358935	0	1	1	0.0013	0	0	0.001	-	-	A			0.200275	0.200275	0			0
2L	2359241	0	1	1	1	0	0.008	0	-	C	-		0.7424		0.7424	0		0
2L	2359384	0	1	1	1	0	0.008	0	-	C	-		0.7424		0.7424	0		0
2L	2359480	0	0.0015	1	1	0.001	0	0	A	-	-	0.1296			0.1296	0	0
2L	2359542	0	1	1	1	0	0	0	-	-	-
2L	2390395	0	1	1	1	0	0.008	0.001	-	T	A		0.7402	0.362657	0.621472	0		0	0
2L	2390496	0	0.1572	1	1	0.468	0	0	A	-	-	0.2023			0.2023	0	1.15159
2L	2402558	0	1	1	1	0.007	0.008	0	A	T	-	0.0056	0.7599		0.0274883	0	10.522	0
2L	2402689	0	1	1	1	0	0.018	0.004	-	A	A		6.381e-06	0.132892	1.27031e-05	1		n/a	5.33921
2L	2402774	0	1	1	1	0.007	0.066	0.009	T	T	T	0.0114	0.1363	0.013786	0.00148972	0	9.14865	3.46667	6.47541
2L	2402914	0	1	1	1	0	0.008	0	-	T	-		0.0022		0.0022	0		0
2L	2402982	0	1	1	1	0	0	0	-	-	-
2L	2403136	0	1	1	1	0	0	0.004	-	-	A			0.134492	0.134492	0			5.30956
2L	2407861	0	1	1	1	0	0	0	-	-	-
2L	2408039	0	1	1	1	0.007	0	0	A	-	-	0.0056			0.0056	0	10.4927
2L	2417678	0	1	0.7796	1	0.006	0.09	0.01	G	G	G	0.0025	0.002	0.00916777	7.365e-06	1	n/a	7.35714	6.98639
2L	2422249	0	1	1	1	0.007	0	0	A	-	-	0.0102			0.0102	0	9.36808
2L	2422340	0	1	1	1	0	0	0.001	-	-	A			0.376416	0.376416	0			0
2L	2422443	0	1	1	1	0	0	0	-	-	-
2L	2422652	0	1	0.1002	1	0.0104	0.129	0.018	T	T	T	0.0031	0.0018	0.000455672	5.50771e-07	1	7.02	6.55844	6.58496
2L	2429248	0	1	0.4961	1	0.002	0.213	0.005	A	G	G	0.9604	0.3597	0.0847522	0.315167	0	1.07273	2.60526	6.35734
2L	2429495	0	1	1	1	0.001	0	0	A	-	-	0.3489			0.3489	0	0
2L	2430363	0	1	1	1	0.007	0	0.014	C	-	C	0.0101		0.20155	0.0146505	0	9.39869		1.96169
2L	2430817	0	1	1	0.7342	0	0	0.159	-	-	A			0.197442	0.197442	0			1.22845
2L	2430915	0	0.5765	1	1	0.043	0	0	A	-	-	0.9193			0.9193	0	1.02791
2L	2431005	0	1	1	1	0.007	0	0	A	-	-	0.0053			0.0053	0	10.631
2L	2431194	0	1	1	1	0.007	0	0	A	-	-	0.01			0.01	0	9.40789
2L	2431356	0	1	1	1	0.053	0	0	G	-	-	0.2275			0.2275	0	1.34978
2L	5775064	0	0.4578	0.9464	0.2189	0.418	0.172	0.441	A	G	G	0.127	0.9556	0.181391	0.266308	0	1.18541	1.04651	1.17211
2L	5780127	0	1	0.1096	0.9535	0.049	0.133	0.115	A	A	A	0.6649	0.1951	0.0377173	0.100161	0	1.11647	0	1.47602
2L	5780205	0	1	0.0913	0.4234	0.028	0.263	0.491	A	A	G	0.0729	0.7818	0.767783	0.394903	0	1.92502	1.22222	1.03555
2L	12651349	0	1.5867e-07	0.434	0.3685	0.36	0.127	0.224	A	A	A	0.3407	0.6643	1	0.812409	0	1.11895	1.43077	1.00056
2L	12659228	0	0.9563	1	1	0.374	0.057	0.065	C	G	C	0.4631	0.4155	0.215761	0.383743	0	1.08733	0	1.34312
2L	12659428	0	0.5627	1	0.9195	0.456	0.39	0.37	G	G	A	0.0027	0.1543	0.443816	0.00860494	0	1.39863	2.55	1.09862
2L	12659512	0	0.2929	0.051	0.8057	0.418	0.153	0.338	A	G	G	0.2353	0.0684	0.558788	0.151173	0	1.14139	3.23333	1.07563
2L	12996602	1	1	1	1	0	0	0	-	-	-
2L	13000217	1	1	1	1	0	0	0.001	-	-	C			0.365804	0.365804	0			0
2L	13000865	1	0.4871	0.9935	0.9773	0.391	0.393	0.453	A	G	A	0.6478	0.655	0.154926	0.488226	0	1.05278	1.33333	1.18333
2L	14704715	0	0.1753	1	0.3063	0.252	0.065	0.111	C	C	C	0.187	0.1296	0.643863	0.215554	0	1.18286	3.53333	1.08996
2L	14709512	0	0.5659	0.3922	1	0.243	0.153	0.007	G	G	A	0.5573	0.8918	0.30213	0.704783	0	1.07815	1.11765	2.20849
2L	14710215	0	0.9966	0.4353	0.0372	0.432	0.311	0.173	C	C	C	0.6287	0.8633	0.272285	0.70048	0	1.05499	1.11765	1.18634
2L	14712644	0	0.1012	1	0.7628	0.356	0.081	0.151	A	G	A	0.0878	0.0234	0.00744106	0.00112465	0	1.21771	5	1.55423
2L	14713034	0	1	0.4569	0.0679	0.012	0.281	0.194	C	C	A	0.8016	0.1159	0.0651836	0.115947	0	1.13468	0	1.31936
2L	14714698	0	0.9794	0.1601	0.3878	0.066	0.408	0.463	A	G	G	0.0518	0.5851	0.26954	0.141841	0	1.57939	1.48889	1.13956
2L	14716972	0	1	0.7796	0.1819	0.06	0.09	0.129	G	G	G	0.1719	0.3298	0.86947	0.420957	0	1.38131	2.24444	1.02897
2L	14719757	0	0.9921	0.368	1	0.175	0.315	0.241	G	A	G	0.4642	0.2458	0.97784	0.624568	0	1.11155	2.46667	1.00451
2L	14721850	0	0.1649	0.4701	0.916	0.367	0.216	0.227	A	A	G	0.8654	0.8058	0.487412	0.904583	0	1.01971	1.23188	1.10319
2L	15361470	0	0.1568	1	0.0077	0.091	0.458	0.474	A	A	A	0.9722	0.0326	0.00377592	0.00608034	0	1.00672	4.04348	1.41599
2L	16855608	1	0.2822	0.7212	0.8434	0.411	0.32	0.207	G	G	G	0.9253	0.448	0.43847	0.755886	0	1.01057	1.59664	1.11971
2L	18084523	0	1	1	0.2284	0.001	0.008	0.04	G	A	G	0.187	0.7621	0.0864683	0.185582	0	0	0	1.6762
2L	18106285	0	1	1	1	0	0	0	-	-	-
2L	18107099	0	1	1	0.0065	0	0	0.038	-	-	A			0.211196	0.211196	0			1.47272
2L	18109893	0	1	1	1	0	0	0	-	-	-
2L	18166794	0	1	0.7051	1	0.386	0.419	0.373	A	G	G	0.8884	0.9842	0.414766	0.91705	0	1.01592	1.01231	1.10453
2L	18173174	0	4.3328e-11	1	0.097	0.45	0.367	0.298	A	A	A	0.0819	0.8006	0.00309531	0.00926477	0	1.22206	1.17647	1.47808
2L	18350293	0	0.6284	0.2741	0.948	0.159	0.225	0.236	A	G	G	0.9641	0.827	0.923343	0.996188	0	1.00677	1.16667	1.01328
2L	18351890	0	0.9948	0.0113	0.4983	0.064	0.254	0.25	G	A	G	0.8897	0.7279	0.894023	0.981841	0	1.03198	1.28571	1.0184
2L	18781650	1	1	0.8356	0.9309	0.003	0.224	0.249	G	G	C	0.2527	0.6141	0.585734	0.570221	0	3.46154	1.5	1.07632
2L	18783493	1	1	1	1	0	0	0.001	-	-	G			0.366483	0.366483	0			0
2L	19653648	1	0.239	0.908	0.5613	0.251	0.169	0.354	A	G	G	0.3128	0.9792	0.0653668	0.251444	0	1.13684	1.02151	1.25499
2L	19666297	1	0.3939	1	0.3383	0.38	0.048	0.078	A	G	G	0.139	0.4111	0.526063	0.320009	0	1.18232	0	1.1483
2L	20193257	0	0.8868	1	0.0325	0.34	0.213	0.212	A	G	G	0.0889	0.7425	0.0408944	0.0658829	0	1.21805	1.26087	1.34002
2L	20197862	0	0.9151	1	0.9321	0.245	0.055	0.145	G	A	A	0.1768	0.0336	0.941415	0.10981	0	1.19286	6	1.01305
2L	20198029	0	0.7585	0.5758	0.1366	0.433	0.333	0.432	G	A	G	0.1049	0.5186	0.848971	0.406577	0	1.19863	1.4898	1.02274
2L	20201326	0	1	1	1	0	0	0	-	-	-
2L	20287940	0	0.6908	0.2651	0.9028	0.38	0.229	0.248	T	T	T	0.3276	0.8537	0.793283	0.807412	0	1.11772	1.13889	1.03662
2L	20288009	0	1	0.9692	0.0954	0.018	0.161	0.141	G	G	A	0.6314	0.9575	0.121068	0.514758	0	1.22153	1.04444	1.30125
2L	20288132	0	0.608	0.7835	0.1471	0.406	0.339	0.379	A	A	A	0.7108	0.967	0.107006	0.515975	0	1.04224	1.02703	1.21578
2L	20297682	0	1	1	0.4977	0.087	0.161	0.254	A	A	A	0.7566	0.4398	0.629297	0.792745	0	1.06188	2.24731	1.06699
2L	20297841	0	1	1	1	0.001	0.081	0.103	C	G	G	0.9211	0.2495	0.385024	0.563208	0	1.1504	2.6	1.1814
2L	20308576	0	0.8449	0.0067	0.0048	0.44	0.418	0.428	A	A	T	0.3732	0.9919	0.0712278	0.296485	0	1.10407	1.00625	1.24166
2L	20455257	0	0.267	0.5481	1	0.342	0.139	0.051	G	A	G	0.7504	0.7735	0.865826	0.967296	0	1.0375	1.26667	1.04564
2L	20459920	0	0.1263	0.5121	0.0002	0.25	0.356	0.488	A	A	A	0.6313	0.2714	0.349372	0.465707	0	1.06312	1.94444	1.1183
2L	20460163	0	1	1	0.7076	0.052	0.025	0.036	A	A	A	0.0643	0.5624	0.767783	0.305592	0	1.57701	0	1.09615
2L	20461482	0	1	1	0.5995	0.07	0.065	0.133	G	G	G	0.0599	0.7801	0.546192	0.290855	0	1.51124	1.36364	1.10998
2L	20468922	0	0.1599	1	0.5552	0.438	0.1	0.207	C	A	A	0.3847	0.8392	0.282335	0.570948	0	1.10125	1.24742	1.16896
2L	20531329	1	1	1	1	0	0	0.014	-	-	A			0.398982	0.398982	0			1.53881
2L	20880231	1	0.0233	1	1	0.481	0.008	0.004	C	C	G	0.0803	0.7402	0.430061	0.29112	0	1.21532	0	2.14092
2L	21616878	1	1	0.3196	0.6057	0	0.115	0.287	-	G	G		0.5524	0.91153	0.849007	0		1.63333	1.01454
2L	22291471	0	0.029	0.9922	0.2965	0.142	0.105	0.272	G	C	G	0.3963	0.798	0.766788	0.829429	0	1.14346	1.32	1.04002
2L	22292554	0	0.9999	0.7004	0.2812	0.264	0.226	0.499	C	C	A	0.2219	0.833	0.683792	0.658183	0	1.16474	1.16	1.04907
2L	22296611	0	1	1	0.0704	0.054	0.119	0.405	A	A	A	0.1176	0.5873	0.752391	0.432851	0	1.48205	1.56667	1.03894
2L	22299610	0	0.7066	0.3178	0.3291	0.068	0.287	0.414	C	G	G	0.1443	0.7661	0.685187	0.52337	0	1.38616	1.23077	1.0493
2L	22300825	0	0.4849	0.2756	0.1336	0.358	0.466	0.358	A	A	A	0.2967	0.3725	0.320705	0.351499	0	1.12813	1.8125	1.13377
2L	22307407	0	0.0025	0.3324	1.8254e-07	0.216	0.395	0.445	G	A	G	0.147	0.0416	0.340198	0.0545928	0	1.21489	3.51351	1.12316
2L	22311409	0	1	1	0.0011	0	0.024	0.017	-	A	A		0.566	0.917223	0.859484	0		0	1.05138
2L	22311691	0	0.3453	0.6371	0.6945	0.331	0.19	0.413	A	A	G	0.148	0.5733	0.788797	0.492612	0	1.18376	1.49123	1.03227
2L	22314681	0	1	0.3275	1	0.082	0.056	0	A	C	-	0.0103	0.6712		0.0413025	0	1.67056	1.60606
2L	22318179	0	1	1	0.3001	0.074	0.125	0.405	C	C	C	0.3025	0.6455	0.71094	0.683559	0	1.2466	1.46154	1.04538
2L	22318263	0	0.001	0.7877	0.9598	0.407	0.233	0.481	A	A	G	0.0064	0.1135	0.729475	0.0196007	0	1.36882	2.63975	1.04155
2L	22318329	0	0.9271	0.818	0.928	0.137	0.402	0.217	T	A	A	0.398	0.9114	0.270451	0.590282	0	1.14791	1.07143	1.17097
2L	22320154	0	0.7399	1	0.1322	0.15	0.324	0.387	A	A	A	0.3325	0.2664	0.174386	0.214189	0	1.16973	2.24138	1.1821
2L	22688837	1	0.2178	0.6809	0.3454	0.252	0.35	0.225	G	G	A	0.3341	0.2508	0.507966	0.389002	0	1.12991	2	1.0976
2L	23641781	1	0.4622	0.2174	0.0127	0.455	0.303	0.252	A	A	C	0.8794	0.2783	0.193228	0.411761	0	1.01692	2.33333	1.195
2L	24565924	0	0.4349	0.9532	0.0014	0.161	0.11	0.357	G	A	G	0.4748	0.1026	0.674904	0.336862	0	1.11377	3.2	1.0529
2L	24566967	0	1	1	1	0	0	0.001	-	-	C			0.363553	0.363553	0			0
2L	24570928	0	0.7606	0.5758	0.0021	0.173	0.333	0.477	A	A	A	0.1311	0.0528	0.714849	0.100944	0	1.24704	6.21739	1.04504
2L	24868617	1	1	1	0.1127	0.034	0.177	0.442	G	A	A	0.2292	0.9183	0.91153	0.770093	0	1.45315	1.08696	1.0131
2L	24931524	0	0.6983	1	0.0316	0.025	0.043	0.281	G	A	G	0.3325	0.4826	0.609577	0.589507	0	1.41143	0	1.0691
2L	24935153	0	0.6637	0.7366	0.0601	0.025	0.258	0.414	G	A	G	0.2373	0.9464	0.894023	0.781925	0	1.53659	1.04819	1.01622
2L	24940524	0	1	0.4275	0.3715	0	0.065	0.105	-	G	G		0.7801	0.799046	0.917968	0		1.36364	1.05
2L	25604418	1	0.9013	1	1	0.393	0.008	0.001	G	A	A	0.7956	0.7378	0.393163	0.817264	0	1.0295	0	0
2L	25632987	0	1	0.7109	0.7653	0.004	0.465	0.461	G	A	A	0.2411	0.0261	0.822798	0.104149	0	3.43258	5.24444	1.02709
2L	25634726	0	1	1	0.2309	0.055	0.194	0.444	C	C	C	0.8154	0.1799	0.498774	0.514662	0	1.05933	2.73333	1.087
2L	25634927	0	1	0.6306	0.0205	0.051	0.221	0.424	A	A	G	0.8903	0.6311	0.46853	0.849061	0	1.03501	1.47059	1.08954
2L	25635785	0	0.6658	0.1628	3.9898e-18	0.056	0.188	0.416	A	G	G	0.8325	0.8931	0.624793	0.957243	0	1.05207	1.16279	1.06171
2L	25636722	0	1	1	0.002	0.002	0.12	0.272	A	G	G	0.1871	0.3508	0.968665	0.480131	0	0	0	1.00469
2L	25637857	0	0.5477	1	1	0.053	0.048	0.116	G	A	A	0.4702	0.4111	0.272746	0.436143	0	1.19596	0	1.22511
2L	26137692	0	1	1	0.6894	0.02	0.04	0.094	G	G	A	0.182	0.455	0.105097	0.147929	0	1.68584	0	1.38576
2L	26141052	0	0.1757	0.7947	0.0597	0.059	0.221	0.441	C	C	C	0.5239	0.086	0.40181	0.236403	0	1.16078	2.85714	1.11241
2L	26141371	0	0.1551	1	1	0.118	0.025	0.029	T	T	T	0.3093	0.555	0.627036	0.614953	0	1.19044	0	1.18318
2L	26335027	1	1	0.876	0.1477	0.027	0.113	0.409	C	C	C	0.5356	0.5358	0.496251	0.690468	0	1.23602	1.66667	1.08491
2L	26620978	0	0.9441	0.0548	1	0.395	0.325	0.309	A	G	A	0.7729	0.044	0.748709	0.290446	0	1.03309	3.325	1.04185
2L	26621242	0	0.6843	0.5587	1	0.12	0.238	0.103	G	A	G	0.8215	0.2857	0.356693	0.548872	0	1.03866	3	1.19629
2L	27058978	1	0.4354	0.2813	0.138	0.047	0.484	0.384	A	T	T	0.1743	0.0207	0.806207	0.0694997	0	1.43172	5.37037	1.03031
2L	27817480	0	0.6487	0.7685	0.493	0.108	0.315	0.356	G	A	A	0.2685	0.2458	0.31732	0.258405	0	1.21788	2.46667	1.13021
2L	28508080	0	0.98	0.0476	0.0915	0.466	0.339	0.344	G	A	G	0.213	0.1852	0.123421	0.0998194	0	1.14631	2.77778	1.20836
2L	28514306	0	1	1	0.1413	0.01	0.083	0.173	G	A	G	0.2541	0.3193	0.618717	0.425039	0	1.96515	0	1.08106
2L	28519760	0	0.831	1	0.5927	0.314	0.008	0.069	A	A	G	0.6152	0.7378	0.906188	0.93904	0	1.0619	0	1.02735
2L	28520071	0	1	0.433	0.7467	0.002	0.153	0.223	A	G	G	0.0621	0.3218	0.681714	0.19786	0	0	2.02222	1.05975
2L	28522375	0	0.9477	1	1	0.157	0	0	T	-	-	0.8292			0.8292	0	1.03315
2L	28531754	0	0.0425	0.0606	0.0011	0.006	0.195	0.303	G	G	G	0.0492	0.9662	0.417213	0.25	0	6.28675	1.03571	1.11429
2L	28538317	0	0.7724	0.0939	0.7139	0.421	0.29	0.385	G	A	G	0.6923	0.3207	0.255609	0.453149	0	1.04492	2.17949	1.14669
2L	28541090	0	4.297e-06	0.0005	3.2401e-06	0.171	0.277	0.088	A	A	A	0.6209	0.3669	0.694446	0.718841	0	1.07607	2.04225	1.08615
2L	28543622	0	0.3548	0.308	0.2181	0.49	0.452	0.316	G	G	A	0.2657	0.3863	0.29642	0.322235	0	1.1307	1.73333	1.14325
2L	28543928	0	0.8961	0.417	0.2492	0.048	0.467	0.461	G	A	A	0.0699	0.7144	0.52369	0.295057	0	1.62543	1.25263	1.07957
2L	28545080	0	0.0019	1	0.5572	0.065	0.246	0.068	A	A	A	0.763	0.2631	0.22283	0.399636	0	1.06918	3.15	1.32757
2L	28605458	0	1	0.0168	1	0	0.017	0.003	-	A	A		0.6345	0.738888	0.823971	0		0	1.41245
2L	28772578	1	0.9444	1	0.0698	0.197	0.271	0.432	C	A	C	0.7435	0.6094	0.83826	0.925473	0	1.04613	1.39286	1.02469
2L	29323446	1	0.0146	1	1	0.145	0	0	G	-	-	0.5168			0.5168	0	1.10734
2L	29690042	1	1	1	1	0.03	0.042	0.007	A	A	G	0.0678	0.0089	0.0205205	0.000942745	0	1.85124	8.91667	9.60052
2L	30325359	1	0.4686	0.2394	0.671	0.048	0.425	0.497	C	A	A	0.7847	0.4036	0.385024	0.648488	0	1.07587	1.80645	1.1092
2L	30327385	1	0.2514	0.8587	0.0007	0.254	0.164	0.15	G	G	A	0.855	0.5683	0.266381	0.66461	0	1.02327	1.84337	1.20041
2L	30881715	1	1	0.7325	0.0056	0.015	0.344	0.458	G	A	A	0.7811	0.2318	0.449876	0.541835	0	1.13333	2.05556	1.09524
2L	31250130	1	0.1612	1	0.0567	0.028	0	0.04	A	-	A	0.3341		0.69013	0.568866	0	1.38704		1.12623
2L	32362341	1	0.0579	0.7135	0.59	0.445	0.317	0.49	A	A	A	0.499	0.0442	0.879075	0.246565	0	1.07863	3.65625	1.01786
2L	33110480	1	0.6637	1	1	0.025	0.016	0.005	A	G	A	0.8167	0.0518	0.0722411	0.0719913	0	1.08514	10.0909	6.66028
2L	34203702	1	1	1	1	0	0	0	-	-	-
2L	34567049	1	0.0355	0.043	0.3145	0.127	0.402	0.303	G	G	G	0.1513	0.911	0.797879	0.620703	0	1.27082	1.07143	1.03387
2L	35301705	1	0.0038	0.7414	0.4877	0.3	0.258	0.441	A	A	C	0.3802	0.5307	0.914328	0.759813	0	1.11116	1.5	1.0133
2L	35664272	1	1	1	0.122	0	0.008	0.175	-	A	G		0.7402	0.722863	0.869676	0		0	1.05589
2L	36061582	1	0.0731	0.5608	0.3356	0.448	0.076	0.048	C	A	A	0.0423	0.1234	0.503887	0.0646677	0	1.25358	3.60714	1.20188
2L	36436558	1	4.8166e-08	0.1138	0.0475	0.176	0.311	0.138	A	G	A	0.8914	0.1757	0.724498	0.629098	0	1.02055	2.42857	1.06255
2L	36907066	1	0.6242	0.0222	0.6465	0.354	0.287	0.318	G	A	A	0.5498	0.3322	0.381164	0.5023	0	1.07105	2.14286	1.11999
2L	36952245	0	1	0.6033	0.0156	0.26	0.358	0.452	G	A	A	0.9761	0.2807	1	0.858341	0	1.00379	1.91892	1.00194
2L	37278369	0	0.7624	1	0.8673	0.038	0.297	0.45	A	T	A	0.3464	0.765	0.82687	0.804278	0	1.31805	1.28571	1.02725
2L	37283607	0	0.5497	0.4552	0.002	0.345	0.474	0.352	A	A	C	0.8776	0.1346	0.621463	0.515498	0	1.01808	2.81944	1.06236
2L	37283961	0	0.6235	0.8974	0.6174	0.324	0.42	0.173	G	A	A	0.2513	0.4218	0.493039	0.434144	0	1.14511	1.77011	1.11226
2L	37287159	0	0.2938	1	0.9804	0.133	0.336	0.414	A	A	A	0.6876	0.5336	0.2746	0.597339	0	1.06809	1.46825	1.13924
2L	37294650	0	0.0626	0.6786	0.0478	0.328	0.134	0.129	A	A	G	0.2459	0.2115	0.255893	0.194939	0	1.15225	2.44444	1.22282
2L	37296985	0	0.6804	0.6797	0.487	0.437	0.085	0.458	G	A	A	0.802	0.9852	0.272593	0.799926	0	1.02872	1.02062	1.14758
2L	37297747	0	0.3683	1	0.7967	0.357	0.258	0.351	A	A	A	0.9478	0.4445	0.294378	0.653059	0	1.00766	1.83544	1.13747
2L	37305262	0	0.5172	1	0.119	0.045	0.133	0.224	A	T	A	0.0464	0.7203	0.917223	0.32364	0	1.70597	1.34286	1.01492
2L	37541199	1	1	1	0.8885	0.006	0.016	0.068	A	A	G	0.8421	0.6407	0.781187	0.942941	0	1.15161	0	1.06724
2L	38271086	1	1	0.7505	0.5493	0.001	0.278	0.415	A	A	G	0.1884	0.6486	0.037343	0.0954359	0	0	1.34615	1.28563
2L	38314075	1	0.9096	1	0.283	0.113	0.15	0.436	A	C	A	0.4749	0.8647	0.920224	0.924568	0	1.13284	1.15	1.01197
2L	38329174	1	1	1	0.095	0.001	0.175	0.436	G	A	G	0.3469	0.9362	0.582346	0.766345	0	0	1.06742	1.06724
2L	39016142	1	0.5413	1	0.0602	0.212	0.113	0.041	C	C	G	0.6826	0.7334	0.711716	0.913722	0	1.05618	1.44444	1.1163
2L	39385447	1	1	1	0.7448	0	0.129	0.408	-	C	C		0.6824	0.519777	0.722336	0		1.4	1.07907
2L	39754802	1	0.8359	1	1	0.046	0.008	0.005	A	A	G	0.1776	0.7424	0.941415	0.653289	0	1.4201	0	1.05914
2L	39903059	1	1	0.2008	0.8078	0.002	0.145	0.422	A	A	A	0.104	0.8239	0.617082	0.436806	0	0	1.2	1.06192
2L	39904402	1	1	0.9378	0.1185	0	0.103	0.395	-	A	G		0.4476	1	0.807406	0		1.88	1.00202
2L	40081753	0	0.8117	0.7155	0.33	0.36	0.233	0.165	A	A	G	0.274	0.5672	0.128218	0.250718	0	1.1364	1.58228	1.27636
2L	40082535	0	1	0.9795	0.0889	0	0.107	0.355	-	G	G		0.4773	0.643863	0.669911	0		1.8	1.05828
2L	40142288	1	1	1	0.2046	0	0.137	0.41	-	A	A		0.754	0.82825	0.918517	0		1.29333	1.02614
2L	40235574	0	1	1	1	0.002	0	0	A	-	-	0.1249			0.1249	0	0
2L	40251871	0	0.0045	1	1	0.002	0.016	0.012	A	G	G	0.4822	0.0518	0.477819	0.181807	0	2.30945	10.0909	1.4561
2L	40253096	0	0.7016	0.918	0.4216	0.04	0.383	0.471	A	A	A	0.0792	0.3809	0.285734	0.146989	0	1.68031	1.7	1.13389
2L	40997236	0	1	1	0.6733	0	0.172	0.414	-	C	C		0.4517	0.312881	0.417861	0		1.7037	1.13031
2L	40999885	0	1	0.1039	0.0007	0.003	0.034	0.045	C	A	C	0.3852	0.5319	0.48155	0.591791	0	2.62764	0	1.22382
2L	41004527	0	0.2329	1	0.0241	0.453	0.132	0.371	G	C	C	0.1457	0.3056	0.923343	0.381694	0	1.17537	2.38889	1.01177
2L	41263469	1	0.9005	0.8011	0.4631	0.146	0.29	0.187	A	A	G	0.508	0.7461	0.0267448	0.163536	0	1.10917	1.25316	1.39392
2L	41275407	1	1	1	0.5262	0	0.093	0.21	-	T	T		0.9386	0.552206	0.858927	0		1.08889	1.09
2L	41275630	1	1	1	0.6752	0	0.025	0.066	-	G	G		0.1725	0.102328	0.0889101	0		4.81818	1.46984
2L	41297308	1	0.5087	0.1976	0.5991	0.201	0.188	0.087	C	C	G	0.6218	0.8449	0.0968866	0.428162	0	1.07083	1.17284	1.41101
2L	41696941	1	1	1	1	0	0	0.001	-	-	A			0.392663	0.392663	0			0
2L	42078004	1	1	0.3106	0.2443	0	0.113	0.405	-	C	C		0.5358	0.664365	0.723651	0		1.66667	1.05309
2L	42398244	1	0.8856	1	0.0966	0.202	0.056	0.174	C	C	C	0.3572	0.6712	0.0851574	0.254452	0	1.13499	1.60606	1.30368
2L	42404009	1	0.7519	0.8846	0.441	0.411	0.255	0.367	G	G	G	0.4241	0.2679	0.639117	0.512772	0	1.09451	2.11594	1.06101
2L	42410465	1	0.8344	0.9101	2.1921e-09	0.104	0.27	0.285	A	A	A	0.0571	0.8664	0.955697	0.411713	0	1.40811	1.125	1.00722
2L	43047894	0	0.6879	0.5043	0.0002	0.039	0.274	0.256	A	A	A	0.1354	0.1189	0.416395	0.124222	0	1.52101	4.59494	1.11545
2L	43049761	0	1	1	1	0	0.008	0.002	-	A	A		0.7424	0.643863	0.830836	0		0	1.88608
2L	44241499	1	1	1	1	0	0	0	-	-	-
2L	44264980	0	1	1	1	0	0	0.001	-	-	G			0.357787	0.357787	0			0
2L	44266973	0	1	1	1	0	0	0.001	-	-	A			0.393414	0.393414	0			0
2L	44467703	0	1	1	1	0	0	0	-	-	-
2L	44472942	0	1	1	0.0003	0	0	0.028	-	-	G			0.32337	0.32337	0			1.4245
2L	44491625	0	0.7806	1	0.8834	0.438	0.431	0.447	C	C	C	0.4383	0.4704	0.402327	0.546506	0	1.09201	1.58621	1.10417
2L	44502325	0	0.6334	1	2.6205e-06	0.286	0.291	0.398	C	G	G	0.6976	0.7913	0.0143454	0.138929	0	1.04951	1.25	1.35695
2L	44505292	0	1	1	1	0.001	0	0.001	G	-	A	0.3537		0.397452	0.416393	0	0		0
2L	44634338	0	0.4393	0.5167	0.0008	0.019	0.246	0.219	T	T	A	0.1097	0.4589	0.519001	0.294897	0	1.96071	1.61538	1.09794
2L	44638232	0	1	0.0168	0.1837	0.047	0.017	0.027	C	C	C	0.4268	0.6345	0.69013	0.763221	0	1.22938	0	1.15721
2L	44645329	0	1	0.608	0.8243	0.369	0.25	0.355	A	-	A	0.8919	1	0.112965	0.597344	0	1.0156	1	1.21585
2L	46852026	0	0.083	1	0.1516	0.233	0.105	0.102	A	A	T	0.2235	0.4619	0.334929	0.346621	0	1.17337	1.83636	1.20639
2L	46964503	1	0.3382	0.7013	0.8457	0.358	0.287	0.313	A	A	A	0.9909	0.3322	0.454506	0.7038	0	1.00131	2.14286	1.10188
2L	47434521	0	0.9814	1	0.0245	0.075	0.074	0.152	A	A	G	0.0577	0.8938	0.162363	0.144188	0	1.50188	1.15909	1.26122
2L	47468919	1	0.3484	1	0.3354	0.367	0.158	0.169	A	A	T	0.0044	0.3592	0.33938	0.0197851	0	1.38577	1.91667	1.16395
3R	7520	1	1	0.7013	0.1697	0.004	0.287	0.304	C	C	A	0.2302	0.7661	0.234728	0.383132	0	3.52161	1.23077	1.16363
3R	1312642	0	0.016	1	0.7996	0.143	0.075	0.098	C	A	A	0.0973	0.2985	0.623123	0.236357	0	1.30098	0	1.10197
3R	1319140	0	0.5242	0.8801	0.2953	0.458	0.379	0.426	G	A	A	0.1883	0.3323	0.812402	0.427867	0	1.15783	1.94118	1.02863
3R	1320724	0	0.6784	0.175	1	0.079	0.3	0.284	A	A	A	0.0036	0.111	0.668924	0.0115127	0	1.89778	2.6	1.05795
3R	1326444	0	1	1	1	0	0	0	-	-	-
3R	1330260	0	0.9784	1	0.0481	0.326	0.089	0.167	A	A	G	0.6669	0.2554	0.104436	0.233852	0	1.05186	0	1.29223
3R	1911172	1	0.3282	1	0.137	0.105	0.123	0.131	C	C	C	0.5398	0.6272	0.407816	0.682094	0	1.11734	1.49231	1.15531
3R	2784163	0	2.67e-17	0.2085	4.4228e-09	0.392	0.323	0.344	A	A	A	0.8019	0.2241	0.48533	0.55946	0	1.02974	2.56757	1.09155
3R	2784330	0	1	1	1	0.012	0.018	0.034	T	A	A	0.9793	0.0398	0.850568	0.338458	0	1.01363	11.2222	1.06402
3R	2789155	0	0.9441	1	0.661	0.17	0.169	0.182	A	A	C	0.0071	0.0013	0.72043	0.000558401	0	1.50585	6.46667	1.0561
3R	2789212	0	1	1	0.0211	0.033	0.086	0.102	A	A	G	0.2681	0.8709	0.254195	0.463687	0	1.41463	1.19753	1.25141
3R	2790253	0	1	1	1	0	0.017	0	-	G	-		0.0334		0.0334	0		11.8889
3R	2795774	0	0.2023	1	0.5258	0.287	0.258	0.25	A	G	G	0.4605	0.9464	0.674904	0.874304	0	1.09395	1.04819	1.05862
3R	2796971	0	0.1017	0.7533	0.0289	0.066	0.33	0.278	A	A	A	0.0545	0.5311	0.401036	0.178581	0	1.54113	1.54545	1.12118
3R	2804103	0	0.0016	1	1.1297e-06	0.002	0.042	0.089	G	A	G	0.191	0.442	0.00966867	0.0272566	0	0	0	1.7223
3R	3475128	0	0.8672	0.604	0.488	0.483	0.398	0.368	C	C	G	0.542	0.537	0.551772	0.722879	0	1.07134	2.03571	1.07665
3R	3479498	0	0.2373	1	0.3156	0.481	0.467	0.454	G	A	G	0.1624	0.7144	0.0756248	0.148724	0	1.16599	1.25263	1.23998
3R	3804711	1	1	1	0.0185	0.08	0.056	0.091	G	A	G	0.2457	0.6712	0.448959	0.517638	0	1.26208	1.60606	1.16711
3R	4321341	0	0.3767	0.27	0.0166	0.067	0.153	0.117	G	A	G	0.9361	0.121	0.217037	0.284472	0	1.0178	0	1.25221
3R	4321636	0	0.918	1	0.7503	0.134	0.113	0.162	T	A	T	0.7367	0.1935	0.945754	0.675641	0	1.05571	0	1.01069
3R	4323717	0	0.188	0.5731	0.479	0.086	0.18	0.229	G	A	A	0.1333	0.1465	0.289849	0.11072	0	1.34331	2.55556	1.16022
3R	4325106	0	0.4728	0.8965	0.6039	0.095	0.207	0.061	C	C	C	0.0767	0.7164	0.781187	0.390796	0	1.39374	1.34146	1.07057
3R	4326960	0	0.0263	0.2988	0.7956	0.138	0.347	0.245	A	A	C	0.3013	0.4586	0.699576	0.586382	0	1.17995	1.66667	1.05464
3R	4328545	0	1	1	1	0.009	0.025	0.009	G	A	G	0.358	0.5587	0.175743	0.349859	0	1.74719	0	2.45908
3R	4329975	0	0.0312	1	0.5225	0.005	0.025	0.042	G	A	A	0.8493	0.5624	0.901138	0.9462	0	1.15642	0	1.03685
3R	4384732	1	0.1428	0.4472	0.0068	0.059	0.169	0.15	C	G	G	0.3348	0.111	0.678287	0.288725	0	1.25047	2.79412	1.07108
3R	5716755	1	0.9012	0.1181	0.9176	0.03	0.197	0.165	A	A	A	0.8973	0.7827	0.961627	0.99247	0	1.04235	1.25	1.0075
3R	6897011	0	0.1084	0.0377	0.2346	0.245	0.226	0.183	G	G	G	0.8713	0.6062	0.807429	0.944779	0	1.02096	1.51163	1.03803
3R	6901774	0	0.1796	0.4552	0.0003	0.13	0.069	0.071	C	G	C	0.4731	0.1584	0.83826	0.477235	0	1.12718	3.26667	1.04771
3R	6902665	0	1	0.544	0.0692	0.018	0.074	0.041	G	G	A	0.4861	0.1948	0.411537	0.370596	0	1.3486	2.94286	1.27435
3R	6903385	0	1	1	1	0.002	0.009	0.001	A	C	A	0.6399	0.8075	0.374306	0.772205	0	1.76133	0	0
3R	6903717	0	0.8691	0.44	0.5206	0.404	0.392	0.408	A	G	G	0.4061	0.2893	0.862283	0.598794	0	1.09754	2.0625	1.02094
3R	6905344	0	1	1	0.1168	0	0.008	0.009	-	A	G		0.7424	0.579474	0.793077	0		0	1.4058
3R	6907363	0	1	1	0.1616	0.066	0.18	0.321	T	T	T	0.6423	0.3574	0.721238	0.731053	0	1.10791	2.59551	1.04653
3R	6912468	0	0.8038	1	0.1195	0.273	0.41	0.436	G	A	G	0.4187	0.9596	0.254195	0.600952	0	1.10514	1.03175	1.14569
3R	6914706	0	0.2926	0.0662	0.0453	0.103	0.213	0.183	A	A	A	0.797	0.679	0.187838	0.599698	0	1.04755	1.39535	1.22209
3R	6915048	0	0.4017	0.1052	1	0.05	0.094	0.084	C	A	C	0.8142	0.7577	0.23093	0.69057	0	1.06318	1.4127	1.29143
3R	6916446	0	0.4159	0.5634	0.2394	0.435	0.463	0.407	A	A	G	0.4621	0.2093	0.358666	0.34726	0	1.08574	2.76923	1.11994
3R	6929142	0	0.5585	1	1	0.074	0.008	0.002	A	A	G	0.2063	0.7424	0.116566	0.234378	0	1.30174	0	0
3R	6929361	0	5.5406e-07	0.5991	0.691	0.32	0.4	0.4	A	G	G	0.3533	0.6193	0.585248	0.661706	0	1.11885	1.375	1.06773
3R	6929787	0	0.8035	0.8869	0.7817	0.267	0.458	0.475	G	G	A	0.4623	0.3449	0.0340364	0.107572	0	1.09649	1.875	1.28333
3R	6932665	0	0.5295	0.9787	0.8062	0.322	0.381	0.483	A	T	A	0.6286	0.7905	0.319948	0.720171	0	1.05985	1.17857	1.12537
3R	6933885	0	0.7869	0.019	0.8328	0.167	0.328	0.452	A	G	G	0.4935	0.9661	0.0470524	0.269347	0	1.10549	1.02778	1.26673
3R	6934194	0	1	1	1	0	0	0	-	-	-
3R	6939131	0	0.6596	0.4511	0.8308	0.492	0.3	0.259	A	C	A	0.6678	0.024	0.472144	0.134774	0	1.04849	3.81379	1.10226
3R	6939194	0	1	1	9.5097e-12	0.065	0.18	0.112	A	A	A	0.891	0.8969	0.087257	0.502702	0	1.03091	1.11111	1.3863
3R	6942944	0	1	1	1	0	0	0.003	-	-	G			0.0428601	0.0428601	0			0
3R	6970580	0	1	0.4076	6.4375e-12	0.034	0.238	0.34	A	G	G	0.0443	0.9161	0.568718	0.273978	0	1.83934	1.07692	1.07355
3R	6971296	0	1	1	1	0	0	0	-	-	-
3R	6974738	0	1	0.3853	4.7644e-07	0	0.234	0.225	-	A	A		0.8895	0.945754	0.986674	0		1.10256	1.00938
3R	6977182	0	0.3047	0.0265	0.52	0.184	0.441	0.282	G	C	G	0.8155	0.0437	0.175289	0.118421	0	1.03368	4.46429	1.19482
3R	6977300	0	0.5748	0.9497	0.0642	0.286	0.492	0.331	G	A	G	0.5773	0.9561	0.0659198	0.356702	0	1.07089	1.03704	1.26209
3R	6982969	0	1	1	1	0	0	0	-	-	-
3R	7621685	1	0.1003	1	0.0146	0.009	0.05	0.05	T	T	T	0.3686	0.5765	0.00844932	0.0490331	0	1.72674	1.87273	2.08183
3R	9725053	0	0.1306	1	0.1121	0.113	0.056	0.062	G	G	G	0.6616	0.0817	0.331345	0.234841	0	1.07893	4.28	1.26741
3R	9727911	0	0.0561	0.7075	0.7612	0.12	0.262	0.252	C	C	A	0.0105	0.2004	0.0985852	0.0094265	0	1.56253	2.19577	1.25304
3R	9728016	0	0.5362	0.0103	4.8726e-13	0.415	0.415	0.459	A	A	T	0.4657	0.1469	0.733706	0.425015	0	1.08827	3.11111	1.04276
3R	9861447	0	0.5591	1	0.2748	0.183	0.164	0.239	G	A	G	0.1885	0.1439	1	0.301457	0	1.20602	0	1.00093
3R	9864640	0	0.0605	1	3.4798e-07	0.061	0.145	0.134	A	A	T	0.3446	0.8239	0.510592	0.695275	0	1.2437	1.2	1.12301
3R	9911823	0	0.0338	0.9773	0.0015	0.321	0.395	0.38	A	G	G	0.8242	0.1606	0.811145	0.614283	0	1.02649	2.33333	1.02941
3R	9911990	0	0.5673	0.9458	0.1218	0.291	0.435	0.485	A	G	A	0.2238	0.4527	0.879075	0.564905	0	1.15988	1.6129	1.0182
3R	9912044	0	0.1502	0.8197	0.3019	0.387	0.344	0.267	A	A	T	0.0924	0.9331	0.219379	0.242856	0	1.21062	1.05556	1.17789
3R	9912122	0	0.0234	0.2839	0.1133	0.171	0.262	0.263	C	G	G	0.9382	0.7773	0.469511	0.906032	0	1.01136	1.2266	1.10135
3R	9921698	0	0.0396	0.3477	0.0029	0.239	0.262	0.268	T	T	T	0.9512	0.2004	0.294887	0.450923	0	1.00793	2.19577	1.15121
3R	9923311	0	1	1	1	0	0.008	0.008	-	T	A		0.0022	0.517454	0.00885462	0		0	1.5202
3R	9924675	0	0.0209	0.0648	8.846e-05	0.31	0.312	0.394	C	C	C	0.4741	0.9288	0.134559	0.46329	0	1.08876	1.06667	1.21202
3R	9926264	0	0.3848	0.5851	1	0.383	0.27	0.242	A	A	A	0.3372	0.1243	0.396437	0.22418	0	1.11598	4.51282	1.12392
3R	9927052	0	0.8866	1	0.0591	0.369	0.464	0.495	A	A	A	0.6949	0.3376	0.955697	0.810052	0	1.04935	1.84314	1.00629
3R	9929300	0	1	1	1	0	0.008	0	-	A	-		0.7402		0.7402	0		0
3R	10614108	0	0.51	0.7598	0.8574	0.133	0.15	0.104	A	T	T	0.0054	0.4954	0.97784	0.0644148	0	1.58755	2.05495	1.00379
3R	10617882	0	1	1	1	0	0	0.001	-	-	G			0.363329	0.363329	0			0
3R	10619619	0	0.1122	1	0.0986	0.449	0.317	0.332	A	G	A	0.6074	0.8959	0.692279	0.924013	0	1.05846	1.08824	1.052
3R	10620551	0	0.1824	1	0.0025	0.305	0.411	0.493	G	G	A	0.1568	0.9682	0.355821	0.441712	0	1.18724	1.02484	1.11804
3R	10715519	0	0.0027	0.7781	0.6156	0.27	0.272	0.291	A	G	A	0.8929	0.1206	0.937378	0.597836	0	1.01702	4.58333	1.01089
3R	10718060	0	0.2318	0.6992	0.0908	0.474	0.361	0.415	C	A	A	0.3655	0.4005	0.330162	0.416568	0	1.10475	1.78261	1.1237
3R	10721117	0	0.801	0.461	0.0083	0.264	0.444	0.418	A	G	A	0.6653	0.8437	0.346837	0.773917	0	1.05579	1.12903	1.11907
3R	10728464	0	0.006	0.592	0.0389	0.258	0.352	0.401	G	A	A	0.9847	0.8839	0.164791	0.692396	0	1.00242	1.09859	1.18182
3R	10728548	0	1	0.9249	0.1651	0.194	0.348	0.279	G	A	A	0.5629	0.5451	0.134828	0.383002	0	1.08636	1.65672	1.2176
3R	10730453	0	0.0645	0.6033	0.545	0.328	0.358	0.342	G	A	A	0.9003	0.4094	0.396184	0.697246	0	1.01484	1.76471	1.10988
3R	10734591	0	0.3799	0.8648	0.4991	0.378	0.156	0.18	G	A	G	0.4695	0.4663	0.0576668	0.188485	0	1.0859	2.15217	1.34056
3R	10742675	0	0.4258	0.9888	0.0251	0.098	0.303	0.267	A	A	G	0.7002	0.2783	0.407289	0.535204	0	1.07345	2.33333	1.11529
3R	10743395	0	0.0041	1	0.4872	0.216	0.216	0.249	G	G	G	0.5058	0.9006	0.681714	0.886043	0	1.09465	1.10843	1.05956
3R	10869023	0	1	1	1	0	0	0	-	-	-
3R	10872121	0	8.7655e-25	0.2037	5.6972e-13	0.489	0.19	0.249	G	G	G	0.7729	0.5733	0.280097	0.653259	0	1.03304	1.49123	1.16379
3R	10873856	0	0.4655	1	0.8561	0.403	0.25	0.238	A	G	A	0.9677	0.4822	0.440241	0.787829	0	1.00458	1.57692	1.1123
3R	10878488	0	0.0637	0.3323	0.1791	0.207	0.233	0.238	A	A	G	0.1408	0.6026	0.0470309	0.0869123	0	1.22344	1.45714	1.32345
3R	14809085	0	1	0.4115	1	0.36	0.212	0.225	A	G	A	0.5874	0.128	0.665012	0.424149	0	1.06436	2.7619	1.06438
3R	15231713	1	0.6834	0.748	0.0463	0.303	0.373	0.441	A	A	T	0.3809	0.353	0.66631	0.566445	0	1.11049	1.89231	1.05304
3R	19045029	1	0.216	0.1952	0.1719	0.401	0.39	0.305	A	G	G	0.4489	0.8406	0.068246	0.292397	0	1.0886	1.1324	1.2645
3R	24369487	0	0.0388	0.4645	0.0236	0.38	0.361	0.295	A	A	G	0.0088	0.6704	0.203804	0.0364624	0	1.34898	1.30037	1.17919
3R	24751681	1	1	1	1	0.008	0.059	0.034	A	A	T	0.6675	0.049	0.600209	0.248445	0	1.31982	5.15	1.18596
3R	25549850	1	0.0204	0.0077	4.1078e-21	0.101	0.164	0.178	A	G	G	0.4951	0.0347	0.38722	0.12358	0	1.13235	4.04444	1.14881
3R	25554663	1	0.3839	1	0.3657	0.035	0.069	0.08	G	G	C	0.7769	0.0362	0.225248	0.119551	0	1.0883	5.66667	1.30443
3R	25562656	1	1	1	0.264	0.078	0.066	0.079	G	A	A	0.6309	0.3338	0.621463	0.66761	0	1.10374	0	1.11316
3R	25563295	1	0.0604	1	1	0.076	0	0.001	A	-	A	0.2832		0.200275	0.21948	0	1.25108		0
3R	25563843	1	0.3131	0.544	0.7354	0.083	0.074	0.189	A	G	G	0.4155	0.1948	0.809898	0.487544	0	1.17594	2.94286	1.03644
3R	26645961	1	0.0017	0.4493	0.0058	0.335	0.44	0.48	G	A	A	0.8334	0.2896	0.844286	0.785743	0	1.02529	1.90909	1.02361
3R	28364846	1	0.4339	1	1	0.262	0	0	A	-	-	0.2033			0.2033	0	1.1751
3R	28590444	0	1	0.1509	1	0.01	0.139	0.059	G	G	A	0.5589	0.7735	0.721238	0.886902	0	1.39551	1.26667	1.09321
3R	28591271	0	1	1	0.0177	0.023	0.008	0.051	A	A	A	0.8235	0.7641	0.409405	0.843957	0	1.08788	0	1.24926
3R	28594374	0	0.2923	0.7781	0.4145	0.071	0.272	0.468	G	G	A	0.8913	0.1206	0.503519	0.442159	0	1.03004	4.58333	1.08178
3R	28598167	0	0.399	1	0.2405	0.067	0	0.051	A	-	G	0.4365		0.493039	0.545805	0	1.18836		1.20139
3R	28598375	0	1	0.2267	3.0286e-05	0.012	0.113	0.206	T	A	A	0.2275	0.9128	0.423006	0.561316	0	1.9033	1.12987	1.12644
3R	28598474	0	1	0.6182	0.4024	0.03	0.388	0.231	A	A	G	0.0758	0.0506	0.549184	0.0550877	0	1.82074	6.3871	1.08763
3R	28598793	0	1	0.3943	0.5885	0.001	0.385	0.343	A	A	C	0.352	0.1013	0.374773	0.195452	0	0	3.46154	1.11652
3R	28600825	0	0.3852	0.9888	0.857	0.066	0.303	0.209	A	G	A	0.7237	0.9812	0.877092	0.987542	0	1.08069	1.01709	1.02266
3R	28601110	0	1	1	0.1757	0.009	0.356	0.442	A	G	G	0.0353	0.3781	0.850568	0.176031	0	4.45588	1.89474	1.02257
3R	28601487	0	0.0992	0.9729	0.7792	0.084	0.246	0.232	G	C	G	0.6472	0.502	0.914328	0.876476	0	1.09685	1.70732	1.0151
3R	29197422	0	1	0.2842	0.0003	0	0.339	0.311	-	A	G		0.0952	0.721238	0.252577	0		5.08696	1.04856
3R	29200505	0	1	1	1	0.01	0	0	C	-	-	0.4318			0.4318	0	1.52751
3R	29203405	0	1	0.7366	0.3251	0.001	0.258	0.263	A	A	G	0.3484	0.5307	0.0714629	0.194049	0	0	1.5	1.27356
3R	29203718	0	1	0.8079	0.6165	0	0.287	0.407	-	G	A		0.7079	0.444416	0.678423	0		1.27419	1.09644
3R	29223913	0	0.3298	1	0.0005	0.395	0.161	0.205	A	G	G	0.8358	0.9575	0.901138	0.995435	0	1.02358	1.04444	1.0181
3R	29226245	0	0.3128	0.4104	0.2583	0.315	0.123	0.121	G	G	A	0.1453	0.0002	0.431206	0.000952207	0	1.18813	10.2	1.15148
3R	29226631	0	1	0.2085	0.074	0.005	0.323	0.49	A	C	A	0.8465	0.042	0.0138222	0.0184955	0	1.15966	3.35152	1.34197
3R	29376537	0	0.5307	1	0.0013	0.214	0.008	0.001	G	C	G	0.2491	0.7424	0.202191	0.362183	0	1.16938	0	0
3R	29386442	0	0.9728	1	0.0855	0.031	0	0.008	A	-	G	0.2829		0.0345473	0.0550057	0	1.40049		5.31421
3R	31556196	0	1	1	1	0	0	0.001	-	-	G			0.366483	0.366483	0			0
3R	31563774	0	1	1	1	0	0	0	-	-	-
3R	31782717	0	0.9714	1	0.0353	0.185	0.41	0.313	A	A	T	0.7658	0.9596	0.0954954	0.504278	0	1.04336	1.03175	1.24163
3R	31848306	0	6.2421e-05	0.0002	2.5008e-27	0.456	0.434	0.494	A	G	A	0.0853	0.6294	0.117198	0.119003	0	1.20948	1.34043	1.20897
3R	34267547	1	1	1	1	0	0.008	0	-	A	-		0.7424		0.7424	0		0
3R	35052886	1	0.5408	0.6738	0.6569	0.306	0.417	0.28	A	A	G	0.5296	0.9111	0.737147	0.913396	0	1.0778	1.07812	1.04525
3R	35603981	1	1	1	0.006	0	0.008	0.011	-	A	G		0.7402	0.107267	0.280538	0		0	2.57521
3R	35607086	1	0.6613	0.4275	0.5573	0.121	0.065	0.139	A	A	A	0.396	0.7801	0.330753	0.601068	0	1.15421	1.36364	1.17952
3R	36165977	1	1	1	1	0	0	0	-	-	-
3R	36679169	0	1	1	1	0	0	0.001	-	-	C			0.97784	0.97784	0			1.0406
3R	36686802	0	0.1239	1	0.2168	0.103	0.09	0.1	A	T	A	0.2342	0.2508	0.821463	0.416204	0	1.24241	0	1.04525
3R	36690850	0	0.2285	1	0.1729	0.288	0.266	0.302	A	A	A	0.0051	0.2144	0.109379	0.00607735	0	1.40909	2.14286	1.22966
3R	38076728	1	0.55	1	0.2854	0.306	0.066	0.014	A	G	G	0.4234	0.7935	0.891758	0.878336	0	1.10087	1.33766	1.06897
3R	38982941	0	0.0728	1	1	0.14	0.008	0.014	G	G	A	0.4409	0.7402	0.753321	0.832764	0	1.13042	0	1.17053
3R	38993216	0	1	1	1	0.018	0	0	A	-	-	0.2432			0.2432	0	1.62105
3R	38995263	0	0.5083	0.0073	0.3391	0.46	0.236	0.246	A	T	T	0.6343	0.1988	0.145506	0.238363	0	1.05508	2.38095	1.22718
3R	38995520	0	0.6009	0.5404	0.9487	0.075	0.136	0.141	C	A	A	0.3035	0.5769	0.796719	0.684874	0	1.24323	1.81319	1.04471
3R	39959677	1	1	1	1	0	0	0.002	-	-	G			0.117544	0.117544	0			0
3R	41876174	1	0.5273	0.931	0.0795	0.22	0.339	0.239	A	A	G	0.5617	0.5486	0.695172	0.798546	0	1.07959	1.44898	1.05674
3R	42052169	0	0.6068	0.5183	0.9554	0.253	0.223	0.267	A	A	A	0.9129	0.5412	0.570098	0.864634	0	1.014	1.55844	1.07931
3R	42055672	0	0.2204	1	0.0267	0.342	0.414	0.439	A	G	A	0.2516	0.0125	0.351076	0.0342148	0	1.1419	5	1.11744
3R	42057779	0	0.443	0.2912	0.2403	0.323	0.424	0.48	A	A	T	0.042	0.5037	0.494819	0.167004	0	1.26847	1.53333	1.0847
3R	43784281	1	1	0.5856	0.3492	0.359	0.234	0.202	G	A	A	0.5776	0.5628	0.809898	0.849083	0	1.06599	1.58824	1.0358
3R	45682475	1	1	0.876	0.0012	0.232	0.113	0.318	G	A	A	0.6209	0.7334	0.363105	0.730698	0	1.06667	1.44444	1.12374
3R	45849667	0	0.3076	1	0.9846	0.183	0.034	0.13	G	A	G	0.2765	0.4893	0.123421	0.224864	0	1.17048	0	1.30941
3R	45850885	0	1	1	1	0.001	0.008	0.002	A	A	A	0.2852	0.7378	0.662435	0.684666	0	0	0	1.82322
3R	45852632	0	1	1	0.486	0	0.158	0.06	-	C	G		0.5991	0.565068	0.705209	0		1.75862	1.15389
3R	45853824	0	0.2985	1	0.9785	0.37	0.033	0.129	C	A	C	0.9323	0.5018	0.165129	0.528344	0	1.00967	0	1.27323
3R	45853946	0	1	0.8806	0.0958	0.034	0.167	0.157	C	A	A	0.8981	0.235	0.135097	0.31036	0	1.0393	2.37143	1.27442
3R	45860409	0	1	1	1	0	0	0	-	-	-
3R	47048172	0	0.2291	0.5499	0.8986	0.487	0.475	0.277	A	G	G	0.0968	0.1624	0.200699	0.0736401	0	1.20087	2.4	1.18251
3R	47052216	0	0.1239	0.4266	0.7298	0.488	0.276	0.412	A	G	A	0.4958	0.193	0.261072	0.287196	0	1.07886	3.72	1.14266
3R	47053506	0	1	0.0522	1	0.221	0.218	0.186	A	G	G	0.6959	0.3073	0.465929	0.594395	0	1.05346	1.93478	1.11581
3R	47053889	0	1	1	1	0.001	0	0	C	-	-	0.2886			0.2886	0	0
3R	47589557	1	1	0.1172	0.0205	0.206	0.418	0.317	G	C	C	0.448	0.2139	0.575217	0.446376	0	1.10879	2.32258	1.07324
3R	48109485	1	0.4768	0.8255	0.726	0.43	0.096	0.095	A	A	A	0.5324	0.0435	0.403624	0.155072	0	1.07235	5.5	1.18208
3R	48120339	1	0.4023	1	1	0.19	0	0.018	A	-	A	0.6086		0.894023	0.875253	0	1.07461		1.06011
3R	48121459	1	1	1	1	0	0	0	-	-	-
3R	48123530	1	1	0.9488	0.0014	0	0.275	0.276	-	G	A		0.8533	0.570098	0.837007	0		1.14286	1.07973
3R	48123722	1	1	0.5018	0.1629	0.001	0.298	0.282	T	T	A	0.3503	0.7807	0.50834	0.683948	0	0	1.19697	1.09079
3R	48654411	0	1	0.0781	0.846	0.006	0.161	0.056	A	G	A	0.839	0.9575	0.829642	0.991763	0	1.15484	1.04444	1.0565
3R	48654543	0	1	1	1	0.003	0.034	0.013	A	A	G	0.913	0.4893	0.920224	0.938952	0	1.11551	0	1.05249
3R	48654954	0	2.9123e-05	0.1789	0.9526	0.492	0.186	0.125	G	A	A	0.568	0.8528	1	0.962764	0	1.06528	1.16279	1.00295
3R	48655806	0	1	1	1	0	0	0	-	-	-
3R	48658948	0	0.0685	0.9645	0.8682	0.479	0.336	0.495	A	G	G	0.9909	0.5927	0.174566	0.601971	0	1.00126	1.56338	1.17162
3R	51965985	1	0.003	0.1753	0.0359	0.154	0.344	0.383	G	G	A	0.1072	0.5783	0.248497	0.213828	0	1.2806	1.40927	1.15085
3R	52001493	1	0.0346	1	1	0.151	0.008	0.007	A	G	G	0.0717	0.7424	0.112029	0.114736	0	1.32148	0	3.7954
3L	294206	1	1	1	1	0.003	0	0	C	-	-	0.2538			0.2538	0	3.45265
3L	1916607	0	0.9601	0.6036	0.4102	0.282	0.145	0.214	A	A	A	0.0818	0.8795	0.80022	0.456506	0	1.24563	1.18667	1.03692
3L	1919710	0	0.4261	1	1	0.276	0	0	G	-	-	0.1157			0.1157	0	1.21453
3L	1920006	0	1	1	0.1667	0.001	0.142	0.056	G	G	A	0.3496	0.2566	0.97784	0.560952	0	0	2.2381	1.00519
3L	1920408	0	0.9744	0.0062	0.5337	0.417	0.451	0.458	T	A	T	0.7589	0.8023	0.518227	0.889411	0	1.03492	1.16667	1.08014
3L	1920684	0	1	1	0.2161	0	0.275	0.138	-	G	A		0.6333	0.155005	0.326015	0		1.36207	1.27341
3L	1920751	0	0.3348	0.0253	0.016	0.397	0.467	0.375	T	T	T	0.2398	0.3958	0.0778765	0.132669	0	1.14157	1.68	1.2381
3L	2196426	1	0.7698	1	1	0.027	0	0	G	-	-	0.0533			0.0533	0	2.00224
3L	2477317	0	0.5192	1	0.2152	0.104	0.057	0.099	G	G	A	0.0599	0.0865	0.101047	0.0194204	0	1.41143	4.2	1.38036
3L	2482569	0	1	1	0.4341	0.081	0.018	0.099	A	T	T	0.1718	0.7342	0.184341	0.275194	0	1.32809	0	1.29815
3L	2486016	0	1	1	0.019	0	0.016	0.065	-	G	G		0.6407	0.955697	0.912661	0		0	1.01385
3L	2489381	0	0.2639	0.0816	0.0051	0.17	0.308	0.3	G	A	G	0.3691	0.9558	0.28492	0.596718	0	1.14375	1.04103	1.14833
3L	2778354	0	0.069	0.3004	0.1496	0.285	0.293	0.404	C	C	C	0.1386	0.7464	0.623679	0.483689	0	1.20061	1.23333	1.06073
3L	2779758	0	0.9563	1	1	0.064	0.008	0.001	G	A	G	0.8237	0.7354	0.365804	0.807101	0	1.05113	0	0
3L	2779907	0	1	1	1	0	0	0	-	-	-
3L	2781888	0	1	0.9523	0.1351	0.129	0.434	0.488	G	G	G	0.6462	0.6294	0.306193	0.654177	0	1.0784	1.34043	1.12739
3L	2782684	0	1	1	1	0.169	0.008	0.036	A	C	A	0.2204	0.7402	0.203265	0.338508	0	1.19759	0	1.49693
3L	2783190	0	0.9569	0.8423	0.7349	0.457	0.295	0.258	A	A	C	0.7887	0.7184	0.0171788	0.159248	0	1.03001	1.28571	1.37786
3L	2783664	0	0.5616	0.5159	0.4403	0.206	0.402	0.489	A	G	G	0.4923	0.911	0.22537	0.59819	0	1.09821	1.07143	1.15316
3L	2784192	0	1	1	0.0582	0.001	0.466	0.478	C	C	A	0.3511	0.7201	0.877092	0.807291	0	0	1.24727	1.01815
3L	2784414	0	1	0.846	0.0422	0.008	0.492	0.437	G	G	A	0.2008	0.9506	0.148697	0.309541	0	2.32584	1.03846	1.18729
3L	2785234	0	1	1	0.7014	0.001	0.073	0.196	C	C	A	0.349	0.8799	0.758988	0.819709	0	0	1.18182	1.04636
3L	2951992	0	1	0.2065	0.3097	0	0.224	0.285	-	G	G		0.3247	0.122208	0.167727	0		2.77778	1.22383
3L	2952076	0	0.0416	0.5678	0.1182	0.281	0.194	0.144	A	A	G	0.6212	0.6025	0.118998	0.398697	0	1.062	1.44444	1.29892
3L	2952350	0	0.8764	1	0.6171	0.259	0.093	0.127	G	G	G	0.7692	0.3559	0.22283	0.470204	0	1.03738	2.15556	1.23983
3L	2957613	0	0.0957	0.4293	0.142	0.192	0.17	0.097	A	A	G	0.6181	0.6643	0.323944	0.671991	0	1.07466	1.66667	1.22043
3L	2970728	0	1	0.4997	0.4152	0	0.339	0.321	-	T	T		0.9652	0.0186945	0.0904894	0		1.02857	1.34814
3L	2976165	0	0.7368	1	1	0.056	0.008	0.012	A	A	G	0.8061	0.7424	0.582346	0.909482	0	1.06012	0	1.34695
3L	4109048	1	0.8517	1	0.1812	0.351	0.467	0.394	G	A	A	0.3549	0.1447	0.961627	0.421369	0	1.11284	2.4898	1.00601
3L	5055981	0	0.0159	0.2842	0.5406	0.298	0.339	0.317	A	G	A	0.8754	0.9652	0.710166	0.984784	0	1.01914	1.02857	1.04873
3L	5059617	0	1	1	0.0104	0	0.097	0.124	-	A	T		0.8684	0.945754	0.982985	0		1.19802	1.01186
3L	5255458	1	1	1	0.7055	0.005	0.058	0.101	C	A	C	0.8619	0.6969	0.460161	0.860345	0	1.15285	1.54545	1.15637
3L	5259533	1	0.9903	1	0.3449	0.261	0.081	0.171	A	A	T	0.853	0.2803	0.0351296	0.144485	0	1.02362	0	1.38767
3L	5261398	1	0.5913	0.9006	0.7909	0.456	0.098	0.23	T	A	T	0.8611	0.2282	0.707857	0.684095	0	1.0195	0	1.05357
3L	5266881	1	0.6413	0.09	0.9267	0.454	0.352	0.239	A	C	C	0.1623	0.6239	0.160712	0.221289	0	1.16757	1.35338	1.21256
3L	5267800	1	0.6834	0.6477	0.9697	0.197	0.355	0.357	A	A	A	0.5067	0.2688	0.118589	0.220256	0	1.09615	1.94737	1.21092
3L	5278422	1	1	0.0163	1	0.012	0.016	0.001	A	A	A	0.4381	0.6407	0.393163	0.621633	0	1.47805	0	0
3L	5283499	1	0.5813	0.9795	0.8185	0.141	0.107	0.034	A	A	A	0.544	0.7836	0.587688	0.837298	0	1.09999	1.34694	1.19146
3L	5576966	0	0.8388	0.5536	0.5875	0.036	0.177	0.237	A	A	G	0.4303	0.9183	0.172683	0.497356	0	1.26058	1.08696	1.20703
3L	5577341	0	1	1	1	0.025	0	0.001	G	-	C	0.575		0.365804	0.538262	0	1.21829		0
3L	5582155	0	0.0009	0.1155	0.0251	0.266	0.325	0.388	A	A	A	0.2662	0.8621	0.875141	0.781998	0	1.14849	1.13333	1.019
3L	5582277	0	1	1	0.3077	0.004	0.09	0.066	A	A	A	0.8569	0.9307	0.407553	0.895569	0	1.15883	1.1	1.21978
3L	5587148	0	0.2772	0.396	0.5858	0.425	0.44	0.22	A	G	G	0.0055	0.6565	0.435833	0.0445094	0	1.36502	1.31111	1.11586
3L	6004918	1	0.1349	1	0.5378	0.475	0.123	0.096	G	G	G	0.094	0.6272	0.058666	0.0785949	0	1.20568	1.49231	1.45474
3L	6566450	1	0.6001	1	0.4007	0.023	0.178	0.209	G	A	A	0.5847	0.914	0.385267	0.788411	0	1.22254	1.09195	1.13498
3L	7904530	1	0.4523	1	0.0001	0.443	0.105	0.123	A	A	G	0.5651	0.0614	0.873221	0.321465	0	1.06608	4.9	1.02922
3L	7954220	1	0.5009	0.2065	0.2806	0.195	0.177	0.312	A	A	C	0.9392	0.3693	0.567344	0.776706	0	1.01062	2.53846	1.0759
3L	7954539	1	0.5781	0.8104	0.0119	0.262	0.403	0.273	C	A	C	0.1328	0.4721	0.845831	0.437472	0	1.20582	1.54545	1.02658
3L	7956830	1	0.0062	0.4126	1.0149e-06	0.279	0.32	0.441	A	A	C	0.2211	0.9149	0.752391	0.708421	0	1.1623	1.07143	1.03846
3L	9067522	0	1	0.5586	0.2375	0.07	0.145	0.246	G	A	G	0.5333	0.1794	0.335934	0.332534	0	1.1476	3.21429	1.14201
3L	9068873	0	0.352	1	0.4538	0.439	0.403	0.231	A	A	G	0.5421	0.4721	0.386242	0.592287	0	1.07003	1.54545	1.12854
3L	9070368	0	0.0069	0.3068	9.4487e-05	0.251	0.218	0.38	A	A	C	0.2787	0.2352	0.539883	0.351192	0	1.14649	3.32558	1.0778
3L	9071290	0	0.1946	0.9201	0.3162	0.46	0.411	0.441	C	C	A	0.1954	0.8313	0.730315	0.641065	0	1.158	1.17486	1.04191
3L	9092513	0	1	1	1	0	0	0.001	-	-	A			0.395173	0.395173	0			0
3L	9097882	0	0.0201	0.383	0.3691	0.287	0.467	0.266	G	G	A	0.0439	0.8105	0.456066	0.220896	0	1.2833	1.15686	1.10468
3L	9810941	1	1	0.7645	0.6364	0	0.121	0.055	-	G	A		0.674	0.228934	0.442668	0		1.57143	1.36139
3L	10786796	0	0.3937	0.636	0.2403	0.399	0.475	0.487	G	A	A	0.3505	0.3003	0.0877172	0.153813	0	1.11188	1.92727	1.22334
3L	10792992	0	1	1	1	0	0	0	-	-	-
3L	10797065	0	0.3724	1	1	0.455	0.025	0.089	A	A	G	0.976	0.555	0.0952657	0.431266	0	1.00334	0	1.4139
3L	10797350	0	0.9043	0.5365	0.0692	0.13	0.217	0.255	A	A	A	0.716	0.3496	0.629297	0.717684	0	1.061	2.64706	1.0672
3L	10802481	0	1	0.5336	0.8567	0.001	0.328	0.309	G	G	G	0.3527	0.9661	0.409671	0.685059	0	0	1.02778	1.11054
3L	11203272	1	1	1	1	0	0	0	-	-	-
3L	11203647	1	1	1	1	0	0	0	-	-	-
3L	11206511	1	0.8444	0.519	0.2349	0.323	0.28	0.308	G	A	A	0.6348	0.2646	0.175925	0.316856	0	1.05725	1.9898	1.18621
3L	12779319	0	0.4318	0.0244	0.8753	0.226	0.328	0.329	G	G	A	0.4335	0.2097	0.97784	0.564401	0	1.10872	2.64706	1.00339
3L	12787223	0	0.4773	0.6145	0.7487	0.333	0.395	0.426	A	G	G	0.5099	0.0429	0.163279	0.0803976	0	1.07993	3.46341	1.18154
3L	12787531	0	1	1	1	0.002	0	0	T	-	-	0.4901			0.4901	0	2.27687
3L	12793429	0	0.5616	0.918	0.615	0.189	0.383	0.435	C	G	C	0.337	0.8023	0.772834	0.7922	0	1.14454	1.16725	1.03545
3L	12793545	0	9.889e-05	0.2798	0.8568	0.108	0.258	0.195	G	C	C	0.4623	0.1443	0.530061	0.351029	0	1.13947	4.23077	1.09722
3L	12896237	0	0.1249	0.0988	1	0.112	0.033	0.006	C	C	C	0.5792	0.5018	0.418856	0.648041	0	1.10122	0	1.89948
3L	12902521	0	0.9825	0.4653	0.0227	0.452	0.182	0.216	T	T	A	0.4677	0.235	0.171707	0.242522	0	1.08414	0	1.21919
3L	12903385	0	0.7482	0.1657	0.0004	0.335	0.382	0.377	A	A	T	0.1313	0.0091	0.373606	0.0171727	0	1.19544	0	1.11495
3L	12908105	0	1	1	1	0	0	0.001	-	-	G			0.97784	0.97784	0			1.05622
3L	12908308	0	0.8024	1	0.7879	0.188	0	0.035	A	-	A	0.3266		0.744191	0.586845	0	1.14797		1.10963
3L	12922538	0	0.3167	0.1542	0.0183	0.104	0.315	0.255	A	A	A	0.0183	0.9157	0.249321	0.0897499	0	1.52927	1.0796	1.17487
3L	12929223	0	0.8035	0.3651	0.0007	0.326	0.213	0.223	C	A	C	0.5137	0.679	0.112084	0.371257	0	1.07999	1.39535	1.25764
3L	12929380	0	1	0.6061	0.192	0.005	0.259	0.175	C	A	C	0.3402	0.1867	0.793283	0.425873	0	2.23871	2.25714	1.04168
3L	12934804	0	0.8034	0.8248	0.9078	0.438	0.444	0.489	G	A	A	0.1769	0.8437	0.230054	0.345256	0	1.16262	1.12903	1.15246
3L	13834022	0	0.7548	0.1216	0.7736	0.223	0.172	0.114	T	T	T	0.9726	0.9579	0.0650922	0.4688	0	1.00453	1.04396	1.40915
3L	13843821	0	1	0.9897	0.3196	0.012	0.167	0.26	A	A	A	0.1944	0.1025	0.661156	0.193684	0	1.939	0	1.06016
3L	13843887	0	0.4933	0.2946	0.3664	0.308	0.371	0.267	A	G	A	0.3293	0.3302	0.862283	0.57835	0	1.12331	1.8	1.02379
3L	14599753	0	1	1	1	0.001	0	0	G	-	-	0.2817			0.2817	0	0
3L	15520458	1	0.7618	0.1096	0.9155	0.483	0.133	0.155	A	T	A	0.9322	0.5912	0.489159	0.8546	0	1.00945	1.77419	1.11821
3L	15771823	0	0.0962	0.3922	0.2373	0.185	0.153	0.237	A	G	A	0.0145	0.8918	0.286551	0.0825069	0	1.41091	1.11765	1.15854
3L	15789300	0	0.0048	0.9679	2.0357e-09	0.171	0.225	0.265	A	A	A	0.5534	0.4786	0.33533	0.564179	0	1.09137	2.13889	1.14634
3L	15789363	0	0.6339	1	0.7917	0.151	0.161	0.144	G	A	G	0.8874	0.4398	0.373606	0.696846	0	1.02193	2.24731	1.16062
3L	16998431	0	0.9835	1	0.2094	0.45	0.482	0.432	A	A	G	0.3583	0.1724	0.295567	0.237637	0	1.11281	3	1.13765
3L	17423757	1	0.6506	0.7676	0.0673	0.156	0.263	0.275	C	A	A	0.2894	0.1363	0.563711	0.26792	0	1.17576	4.34211	1.07986
3L	19441782	0	0.2416	1	0.5082	0.072	0.331	0.338	C	C	C	0.8141	0.9834	0.547898	0.949053	0	1.05104	1.01351	1.07751
3L	19447649	0	1	1	1	0.002	0	0.001	A	-	G	0.9299		0.365804	0.706969	0	1.13247		0
3L	20627932	1	1.7036e-06	0.0006	0.0013	0.407	0.189	0.139	G	A	G	0.8518	0.8385	0.477482	0.905246	0	1.02131	1.17978	1.12881
3L	20692583	0	1.2316e-06	0.4463	0.0282	0.123	0.15	0.108	G	G	A	0.4464	0.8647	0.57995	0.809668	0	1.13912	1.15	1.11217
3L	20703306	0	0.8278	0.4628	0.8941	0.167	0.211	0.251	G	A	A	0.5018	0.27	0.474467	0.482799	0	1.10441	2.05	1.10294
3L	21990822	0	0.4422	1	0.1404	0.174	0.052	0.046	G	G	A	0.2142	0.4398	0.184919	0.230851	0	1.19838	0	1.44961
3L	22017521	0	0.6133	0.0033	4.9452e-05	0.042	0.288	0.263	A	A	A	0.1947	0.7153	0.295056	0.381589	0	1.44435	1.26667	1.15446
3L	22024723	0	1	1	0.3707	0	0.04	0.055	-	A	A		0.0192	0.401294	0.0451959	0		7.26667	1.23944
3L	22025485	0	1	1	4.078e-06	0	0	0.007	-	-	C			0.389928	0.389928	0			1.83402
3L	23137021	1	1	0.1584	0.0002	0.154	0.21	0.236	G	A	G	0.7844	0.0605	0.664365	0.328898	0	1.04282	0	1.06193
3L	25042096	1	1	1	1	0.053	0.025	0.029	C	G	C	0.8586	0.5624	0.865826	0.941664	0	1.04464	0	1.06094
3L	25785515	0	1	0.0126	0.0107	0.435	0.25	0.269	G	A	A	0.49	0.483	0.391914	0.575519	0	1.07956	1.74699	1.12063
3L	25803612	0	1	1	1	0	0	0.001	-	-	G			0.362211	0.362211	0			0
3L	26087322	0	0.1326	1.7808e-05	6.0428e-05	0.01	0.049	0.043	A	G	G	0.7797	0.4067	0.123788	0.372089	0	1.16384	0	1.56937
3L	26087717	0	0.1168	0.1667	0.4156	0.459	0.27	0.304	G	G	A	0.673	0.8664	0.48533	0.865694	0	1.04791	1.125	1.09411
3L	26088028	0	0.1219	0.9217	0.5139	0.487	0.347	0.274	G	A	A	0.4369	0.918	0.726146	0.872117	0	1.08908	1.06849	1.04692
3L	26088130	0	1	0.0121	4.4156e-06	0.005	0.133	0.241	G	A	G	0.1463	0.1521	0.326451	0.131131	0	4.31083	0	1.14545
3L	26088250	0	0.4711	0.6159	0.0227	0.12	0.237	0.327	G	A	G	0.1416	0.544	0.0435703	0.0769399	0	1.28507	1.625	1.2906
3L	26088722	0	0.6657	0.4313	0.0373	0.135	0.242	0.159	G	G	G	0.5758	0.6527	0.605897	0.813931	0	1.09382	1.38462	1.08696
3L	26092620	0	1	1	0.0134	0.016	0.025	0.094	A	G	G	0.7479	0.5934	0.414766	0.759225	0	1.15341	0	1.18263
3L	28010366	0	0.1488	0.0129	0.3428	0.426	0.408	0.435	A	G	G	0.1806	0.9506	0.654852	0.62661	0	1.16196	1.03896	1.05642
3L	28014541	0	0.0001	0.0629	1.3539e-10	0.423	0.284	0.479	G	G	G	0.5132	0.692	0.412341	0.698004	0	1.07791	1.2931	1.10472
3L	28853227	1	0.6858	0.1768	0.5271	0.38	0.5	0.491	A	A	A	0.1427	0.015	0.601749	0.0383795	0	1.18355	5.78431	1.06346
3L	33264646	1	0.0503	0.8817	0.0135	0.199	0.336	0.354	A	G	A	0.2688	0.9832	0.0653974	0.229727	0	1.16471	1.0137	1.25853
3L	33859337	0	1	1	1	0.2	0.033	0.075	C	A	C	0.256	0.5018	0.181958	0.276059	0	1.16946	0	1.34897
3L	33860228	0	0.739	0.5189	0.455	0.216	0.181	0.229	A	C	C	0.9094	0.8914	0.419681	0.904769	0	1.01531	1.11765	1.11984
3L	33860509	0	0.7754	0.5719	0.0704	0.243	0.475	0.478	C	C	C	0.9157	0.3003	0.270299	0.518614	0	1.01367	1.92727	1.1399
3L	34554560	1	0.676	0.2571	0.0201	0.4	0.491	0.36	G	A	A	0.3201	0.9648	0.156828	0.417044	0	1.12039	1.03774	1.193
3L	35006047	0	1	0.217	0.6972	0.222	0.27	0.253	T	T	T	0.2098	0.6058	0.289517	0.358955	0	1.18068	1.39655	1.15482
3L	35015420	0	1	1	1	0.008	0.024	0.016	G	A	A	0.9366	0.566	0.955697	0.968249	0	1.04958	0	1.02602
3L	35024059	0	2.0749e-07	0.2327	0.002	0.405	0.447	0.414	A	A	A	0.6175	0.146	0.498774	0.400768	0	1.05928	2.66667	1.08557
3L	35037483	0	1	1	0.4283	0.013	0.287	0.231	A	G	G	0.8651	0.3322	0.0756964	0.264412	0	1.08451	2.14286	1.27959
3L	35045298	0	0.0694	0.8556	0.0263	0.437	0.369	0.368	G	C	C	0.964	0.7177	0.15795	0.619004	0	1.00499	1.25	1.18801
3L	35060146	0	1	1	0.0201	0	0	0.004	-	-	G			0.153128	0.153128	0			4.98654
3L	38353813	1	1	1	1	0.008	0.016	0.047	G	A	G	0.2008	0.6377	0.556137	0.507919	0	2.32584	0	1.17698
3L	39809907	0	0.9638	0.6603	0.0931	0.1	0.193	0.151	G	G	A	0.2233	0.1761	0.37618	0.208442	0	1.25437	2.74737	1.15605
3L	39810953	0	0.9325	1	0.3501	0.291	0.325	0.284	A	G	G	0.7787	0.0596	0.26224	0.184108	0	1.03467	5.97143	1.15731
3L	39811109	0	1	0.2174	0.9927	0.078	0.303	0.338	A	G	G	0.0818	0.0809	0.801402	0.105883	0	1.44673	5.35135	1.03197
3L	39812106	0	0.4828	1	0.0024	0.354	0.103	0.127	T	T	T	0.6069	0.9701	0.154376	0.570203	0	1.06119	1.04211	1.29044
3L	39815149	0	0.0591	0.3831	0.1737	0.475	0.443	0.488	A	A	G	0.1863	0.1571	0.879075	0.292238	0	1.15811	2.59322	1.01809
3L	39815425	0	1	1	1	0	0	0	-	-	-
3L	39819923	0	0.4837	0.4677	0.9994	0.483	0.304	0.44	A	A	G	0.3046	0.7298	0.0177787	0.0863279	0	1.12168	1.33846	1.32822
3L	39819974	0	0.5806	0.6696	1.6823e-07	0.285	0.345	0.447	G	A	G	0.8527	0.3135	0.0118507	0.0738535	0	1.02302	2.23529	1.35313
3L	39820058	0	1	0.8491	0.3049	0.155	0.117	0.096	G	G	G	0.8181	0.5695	0.635031	0.875594	0	1.03551	1.6	1.09855
3L	39821602	0	0.9978	0.6159	0.6017	0.204	0.237	0.183	G	G	G	0.6413	0.4093	0.164033	0.391446	0	1.06698	1.70833	1.23747
3L	39836499	0	1	1	1	0.002	0	0.006	A	-	A	0.9142		0.776967	0.953272	0	1.16458		1.24166
3L	39836608	0	0.8874	1	0.8364	0.325	0.358	0.352	C	C	A	0.9749	0.849	0.89634	0.996449	0	1.00369	1.13043	1.01617
3L	39837314	0	1	1	1	0.001	0	0.003	G	-	A	0.3538		0.746891	0.61593	0	0		1.39795
3L	39841951	0	0.6294	0.587	0.5787	0.361	0.468	0.484	G	G	G	0.8357	0.7091	0.165808	0.590697	0	1.0239	1.25763	1.17636
3L	40263177	1	0.8592	0.0177	0.7035	0.26	0.241	0.279	C	G	G	0.7375	0.4291	0.801402	0.840236	0	1.04298	1.67391	1.03371
3L	41137750	1	1.5949e-06	0.4736	0.5247	0.434	0.387	0.432	A	A	T	0.2058	0.6874	0.111756	0.217328	0	1.15231	1.29412	1.20947
3L	41307946	1	1	1	1	0	0	0.007	-	-	G			0.937378	0.937378	0			1.05653
3L	41313534	1	0.0008	1	0.1788	0.097	0.016	0.026	C	C	G	0.0226	0.6407	0.109593	0.044784	0	1.53289	0	1.81159
3L	41724212	1	0.5122	1	0.0225	0.469	0.274	0.254	A	A	A	0.3546	0.8433	0.367619	0.620595	0	1.10723	1.14815	1.13017
3L	41730507	1	0.251	0.9922	0.953	0.239	0.105	0.088	C	C	G	0.8408	0.2123	0.609048	0.61762	0	1.02625	0	1.11186
3L	41730600	1	1	0.7781	0.3799	0.006	0.272	0.233	A	A	C	0.2178	0.4968	0.229805	0.286404	0	2.63964	1.67143	1.18198
3L	41734448	1	0.3659	0.0128	1	0.36	0.415	0.404	A	G	G	0.0644	0.9916	0.0725139	0.0964136	0	1.24075	1.00649	1.2394
X	494686	1	0.3716	0.7287	0.891	0.476	0.226	0.258	A	A	C	0.0628	0.6062	0.841243	0.331856	0	1.22681	1.51163	1.02711
X	835506	0	0.5558	1	9.0304e-05	0.074	0.246	0.174	G	G	G	0.3997	0.5019	0.558345	0.625618	0	1.19432	1.70886	1.09515
X	1453967	0	1	1	1	0.012	0	0.012	A	-	T	0.4276		0.0284604	0.0658234	0	1.49126		3.7582
X	1455583	0	1	1	1	0	0	0.005	-	-	G			0.787691	0.787691	0			1.26378
X	1457421	0	6.6668e-05	1	1	0.026	0.024	0.019	A	A	G	0.3543	0.566	0.336942	0.494944	0	1.37335	0	1.51163
X	1458339	0	0.8534	0.8727	0.6657	0.442	0.467	0.454	G	G	A	0.8361	0.8105	0.858832	0.982287	0	1.0234	1.15686	1.02214
X	1458477	0	0.9201	0.539	0.2267	0.066	0.184	0.195	G	G	G	0.3129	0.3406	1	0.612298	0	1.25398	2.68293	1.00137
X	1459354	0	0.2896	0.5726	0.1865	0.154	0.342	0.35	A	A	A	0.1016	0.8388	0.718822	0.471211	0	1.29391	1.16667	1.04578
X	1459505	0	1	1	1	0.015	0.073	0.052	A	G	A	0.0948	0.1862	0.822798	0.206046	0	2.1601	3	1.0617
X	1459628	0	0.0006	1	0.0003	0.04	0.043	0.177	A	A	A	0.8938	0.354	0.926597	0.873587	0	1.03862	2.83333	1.01456
X	2844900	0	0.5455	0.3357	0.3555	0.428	0.492	0.382	T	A	T	0.029	0.0177	0.0937193	0.00290392	0	1.27381	5.57692	1.22812
X	2848130	0	1	0.1002	1	0.001	0.129	0.031	G	A	A	0.9208	0.1884	0.341842	0.46349	0	1.15088	2.53846	1.37512
X	2848422	0	1	1	0.014	0	0	0.003	-	-	G			0.647477	0.647477	0			1.60232
X	2848819	0	1	0.1394	0.0023	0.433	0.484	0.446	A	A	A	0.1755	0.4682	0.867635	0.508196	0	1.16204	1.55849	1.01998
X	2850640	0	1	1	0.7498	0.013	0.016	0.025	G	G	G	0.1549	0.0545	0.302656	0.0633349	0	2.10508	9.90909	1.47403
X	2850977	0	0.0026	1	4.6193e-05	0.18	0.358	0.285	A	A	A	0.1092	0.6569	0.604855	0.393086	0	1.27611	1.31579	1.07101
X	2853245	0	1	1	1	0	0	0.005	-	-	G			0.941415	0.941415	0			1.05914
X	2853970	0	0.5028	0.0073	0.0598	0.247	0.351	0.405	A	A	C	0.0487	0.7333	0.122389	0.0926184	0	1.29506	1.25926	1.20649
X	2854105	0	1.249e-31	0.0247	0.0419	0.476	0.427	0.426	G	C	C	0.2752	0.5928	1	0.727096	0	1.13055	1.38298	1.0009
X	3171471	0	0.4416	0.3269	0.0066	0.314	0.298	0.212	T	A	A	0.8978	0.3431	0.362881	0.625068	0	1.01536	1.79803	1.14155
X	3176088	0	0.3263	1	0.0381	0.117	0.145	0.148	A	A	C	0.6223	0.278	0.166746	0.312468	0	1.08775	2.15556	1.25969
X	3177769	0	0.7667	0.992	0.0015	0.133	0.25	0.283	G	G	G	0.8275	0.4814	0.402068	0.722162	0	1.03586	1.75325	1.11532
X	3182922	0	1	1	0.973	0.007	0.008	0.029	G	G	G	0.3952	0.7402	0.309243	0.56897	0	1.7233	0	1.42707
X	3186241	0	0.2492	0.748	0.5838	0.426	0.373	0.416	G	G	A	0.5064	0.7407	0.312881	0.638163	0	1.07697	1.22711	1.12846
X	3186403	0	2.0219e-11	0.4472	1.5206e-08	0.343	0.169	0.178	C	C	G	0.2132	0.4032	0.422171	0.356185	0	1.15666	2.3913	1.13209
X	3192389	0	1	1	1	0.002	0	0	G	-	-	0.1348			0.1348	0	0
X	3195805	0	1	1	0.02	0.005	0	0.004	A	-	T	0.1376		0.169336	0.110894	0	4.43199		4.73856
X	3198954	0	4.5548e-08	0.0111	0.9271	0.118	0.164	0.151	G	G	A	0.0519	0.5687	0.600209	0.233262	0	1.41304	1.83871	1.09011
X	3199572	0	2.1881e-05	0.5936	0.4344	0.442	0.305	0.316	G	G	G	0.6948	0.3758	0.270756	0.506108	0	1.04565	1.72811	1.1495
X	4034168	1	0.0309	0.0927	0.2011	0.4	0.43	0.392	C	A	A	0.9722	0.2475	0.0231399	0.10948	0	1.00398	2.34848	1.3193
X	5059693	1	0.0911	1	0.6839	0.159	0.095	0.124	G	A	A	0.5888	0.9534	0.77489	0.947803	0	1.08629	1.06667	1.05172
X	5108325	0	1	1	1	0	0.073	0.003	-	C	C		0.8799	0.961627	0.987504	0		1.18182	1.05676
X	5109183	0	0.5247	1	0.6415	0.392	0.366	0.415	A	A	C	0.0619	0.0982	0.129112	0.0264576	0	1.23759	2.71765	1.20477
X	5112170	0	0.5317	0.7212	0.0356	0.379	0.32	0.499	A	A	A	0.3185	0.448	0.257176	0.358405	0	1.11959	1.59664	1.14263
X	5119127	0	0.2495	1	1	0.015	0	0	C	-	-	0.9421			0.9421	0	1.03417
X	5785461	1	0.4374	1	0.0548	0.361	0.237	0.185	C	A	A	0.0977	0.913	0.0356577	0.0740642	0	1.21327	1.08	1.38411
X	7023784	1	1	1	0.0078	0	0.008	0.012	-	C	A		0.7378	0.920224	0.941841	0		0	1.05533
X	7250028	0	1	1	1	0	0	0	-	-	-
X	7697409	1	0.809	0.2675	0.0985	0.223	0.055	0.061	G	G	C	0.1249	0.0115	0.422727	0.0217591	0	1.23239	8.16667	1.21972
X	8040327	0	0.1879	1	0.2721	0.041	0.107	0.03	A	T	A	0.3137	0.2077	0.556137	0.35588	0	1.32599	0	1.22495
X	8049634	0	0.0068	0.4682	0.0826	0.136	0.35	0.299	G	G	G	0.4561	0.4439	0.937378	0.767254	0	1.12809	1.69565	1.01032
X	8053050	0	0.6865	0.66	0.9426	0.244	0.082	0.029	G	G	A	0.3388	0.9855	0.144775	0.416608	0	1.13046	1.0202	1.68519
X	8791673	0	0.4356	1	0.0831	0.219	0.105	0.033	A	A	G	0.6433	0.2123	0.739763	0.598075	0	1.06311	0	1.11623
X	8794806	0	0.0991	0.5183	0.646	0.47	0.223	0.295	G	A	G	0.5301	0.8502	0.273208	0.651118	0	1.07185	1.17391	1.15186
X	8797751	0	0.0719	0.0972	5.7631e-07	0.103	0.032	0.055	G	A	G	0.15	0.5057	0.814942	0.473379	0	1.30109	0	1.06274
X	8798402	0	0.6313	0.3836	0.0005	0.393	0.475	0.398	T	A	T	0.3672	0.6717	0.14347	0.351175	0	1.10846	1.29818	1.19563
X	8800106	0	0.1184	0.9388	4.8597e-05	0.095	0.25	0.249	G	-	C	0.6075	1	0.631577	0.92727	0	1.10156	1	1.06811
X	8802208	0	0.4054	1	0.0842	0.361	0.137	0.122	G	A	A	0.8889	0.5688	0.19262	0.588355	0	1.01631	1.83333	1.26403
X	10030118	0	1	1	0.0002	0	0.01	0.005	-	G	G		0.8036	0.0636185	0.203141	0		0	6.9809
X	10185557	1	0.014	0.0586	1	0.097	0.08	0.081	G	A	A	0.8963	0.6298	0.679652	0.927258	0	1.02551	1.71429	1.0932
X	12157004	1	1	1	1	0	0	0.001	-	-	A			0.391914	0.391914	0			0
X	12995108	1	1	1	1	0	0	0	-	-	-
X	13787446	0	0.1114	0.4275	1	0.089	0.065	0.127	G	A	A	0.7706	0.3385	0.557902	0.696321	0	1.05889	0	1.10811
X	13790297	0	1	0.9006	0.3562	0.018	0.098	0.214	G	G	A	0.0889	0.0632	0.97784	0.108481	0	2.12283	3.74074	1.0035
X	14028670	1	0.4128	1	0.7179	0.269	0.158	0.113	A	A	G	0.9417	0.7062	0.806207	0.974516	0	1.00917	1.36765	1.04651
X	14740632	0	0.2462	1	1	0.346	0.016	0.007	A	A	A	0.615	0.6377	0.855467	0.901996	0	1.06123	0	1.13418
X	15236081	0	1	0.2136	0.0015	0.002	0.31	0.244	A	A	C	0.1793	0.1751	0.35001	0.172357	0	0	2.41935	1.13604
X	15242760	0	0.0213	1	0.0714	0.465	0.065	0.007	A	G	A	0.9401	0.0059	0.844286	0.0971666	0	1.00836	7.13333	1.14574
X	15243400	0	0.2193	1	1	0.466	0.049	0.003	T	A	A	0.8656	0.0475	0.2208	0.152114	0	1.01873	5.3	4.19892
X	15247414	0	0.1573	1	1	0.499	0.016	0.004	G	G	A	0.3839	0.6407	0.945754	0.819229	0	1.10031	0	1.06495
X	15986311	1	1	1	1	0	0	0.001	-	-	G			0.364901	0.364901	0			0
X	16616468	0	0.8569	1	0.4255	0.087	0.008	0.034	C	A	A	0.2412	0.7424	0.303183	0.442866	0	1.25926	0	1.3986
X	16618210	0	0.433	1	1	0.098	0.041	0.008	A	T	T	0.2024	0.4951	0.353869	0.351589	0	1.2689	0	1.89286
X	16619749	0	0.172	1	1	0.161	0	0.003	G	-	A	0.6288		0.259765	0.4593	0	1.07512		3.80153
X	16624102	0	0.5826	0.2707	0.6733	0.128	0.395	0.414	G	A	G	0.8354	0.2791	0.620361	0.694674	0	1.03596	2.09091	1.06185
X	16737892	0	0.1351	0.3722	0.4543	0.291	0.267	0.235	A	C	C	0.9722	0.409	0.437295	0.744134	0	1.00437	1.92308	1.11333
X	16747077	0	0.0113	1	0.7789	0.31	0.281	0.316	A	G	G	0.4203	0.8869	0.714062	0.851645	0	1.10083	1.10837	1.04839
X	16762368	0	2.9093e-05	1	0.8663	0.28	0.032	0.044	C	A	C	0.9799	0.292	0.159894	0.404517	0	1.00313	3.30303	1.50284
X	18082030	1	0.6342	1	1	0.092	0	0.001	A	-	G	0.0943		0.365804	0.150639	0	1.3724		0
X	18302273	0	1	1	1	0	0	0.001	-	-	C			0.365804	0.365804	0			0
X	18315800	0	1	1	1	0.017	0.039	0.005	A	G	G	0.0254	0.61	0.0934493	0.041856	0	2.97949	0	6.11337
X	18422254	1	1	0.0161	0.4899	0	0.392	0.383	-	A	G		0.4177	0.945754	0.761942	0		1.63415	1.00855
X	18564017	1	0.1888	1	1	0.402	0	0.004	T	-	A	0.4743		0.443217	0.538076	0	1.08483		2.0973
X	20010619	0	0.7226	1	1	0.09	0	0	G	-	-	0.3249			0.3249	0	1.20714
X	20019474	0	1	1	0.4156	0.002	0.097	0.045	G	G	G	0.9184	0.3889	0.272593	0.588276	0	1.15589	2.04	1.36466
X	20019536	0	1	1	1	0	0	0.001	-	-	G			0.392663	0.392663	0			0
X	22624304	1	1	1	1	0	0	0	-	-	-
X	22858682	1	1	1	1	0.002	0	0.001	A	-	G	0.9208		0.365804	0.703363	0	1.15107		0
X	22938076	0	1	1	1	0	0	0	-	-	-
X	22939619	0	1	1	1	0.032	0	0	G	-	-	0.7423			0.7423	0	1.108
X	22944824	0	0.7312	1	1	0.384	0	0	A	-	-	0.1161			0.1161	0	1.1942
X	23102999	1	1	1	1	0	0	0.001	-	-	A			0.373839	0.373839	0			0
