# Supplementary material for: Association Mapping of Insecticide Resistance in Wild Anopheles gambiae Populations: Major Variants Identified in a Low-Linkage Disequilbrium Genome
Source: PLoS One. 2010 Oct 1;5(10):e13140. doi: 10.1371/journal.pone.0013140 (PMC2956759; doi:10.1371/journal.pone.0013140)
Supplement: Table S4 — Full list of sodium channel haplotypes in each sample collection. (0.05 MB XLS) [file pone.0013140.s006.xls]

## Sheet: Sodium channel haplotypes
Table S4. Full list of sodium channel haplotypes in each sample collection
The most common kdr L1014F-containing haplotype is highlighted in red
Haplotype number in population			Na channel #	1	2	3	4	5	6	7	8	9	10	11	12	13	14	15	16	17	18	19	20	21	22	23	24	25	26	27	28	29	30	31
Cameroon S	Cameroon M	Ghana S	freq	Cam S
1			0.716	A	A	A	A	A	G	G	T	A	C	A	A	T	T	C	A	C	A	G	A	A	C	T	A	A	C	G	G	A	A	G
2			0.083	A	A	A	A	A	G	G	T	A	C	A	A	T	T	C	A	C	A	G	A	A	C	T	G	A	C	G	G	A	A	G
3	8	1	0.068	A	A	T	A	A	G	G	T	A	C	A	A	T	T	C	A	C	A	G	A	A	C	T	G	A	C	G	G	A	A	G
4			0.033	A	A	T	A	A	G	G	T	A	C	A	A	T	T	C	A	C	A	A	A	A	C	A	A	A	C	G	G	A	A	G
5		10	0.026	A	A	A	A	A	G	G	T	A	C	A	A	T	T	C	A	C	A	G	A	A	C	A	G	A	C	G	G	A	A	G
6			0.017	A	A	T	A	A	G	G	T	A	C	A	T	A	T	C	A	C	A	A	A	A	C	A	A	A	C	G	G	A	A	G
7		12	0.016	A	A	T	A	A	G	G	T	A	C	A	A	T	T	C	A	C	A	G	A	A	C	A	G	A	C	G	G	A	A	G
8			0.008	A	A	T	A	A	G	G	T	A	C	A	T	A	A	C	A	C	A	A	A	A	C	A	A	A	C	G	G	A	A	G
9			0.008	A	A	T	A	A	G	G	T	A	C	A	A	A	T	C	A	C	A	A	A	A	C	T	G	A	C	G	G	A	A	G
10			0.008	A	A	T	A	A	G	G	T	A	C	A	T	A	T	C	A	C	A	A	A	A	C	T	G	A	C	G	G	A	A	G
11		8	0.008	A	A	T	A	A	G	G	T	T	C	A	A	A	T	C	A	C	A	A	A	A	C	A	G	A	C	G	G	A	A	G
12			0.004	A	A	T	A	C	C	G	T	A	C	A	A	A	T	C	A	C	A	A	A	A	C	A	A	A	C	G	G	A	A	G
13			0.004	A	A	T	A	C	C	G	T	A	C	A	T	A	T	C	A	C	A	A	A	A	C	A	A	A	C	G	G	A	A	G
			freq	Cam M
	1		0.474	A	A	T	A	A	G	G	T	A	A	T	A	A	T	C	A	C	T	A	G	A	C	A	G	A	A	G	A	G	G	G
	2		0.401	A	A	T	A	A	G	G	T	A	C	T	A	A	T	C	A	C	T	A	G	A	C	A	G	A	A	G	A	G	G	G
	3		0.041	A	A	T	A	A	G	G	T	A	A	T	A	A	T	C	A	C	T	A	G	A	C	A	G	A	A	G	A	G	G	A
	4		0.031	G	A	T	A	A	G	G	T	A	C	T	A	A	T	C	A	C	T	A	G	A	C	A	G	A	A	G	A	G	G	G
	5		0.019	G	A	T	A	A	G	G	T	A	C	T	A	A	T	C	A	C	T	A	G	A	C	A	G	A	A	G	G	G	G	G
	6		0.011	G	A	T	A	A	G	G	T	A	A	T	A	A	T	C	A	C	T	A	G	A	C	A	G	A	A	G	G	G	G	G
	7		0.008	A	A	T	A	A	G	G	T	A	C	T	A	A	T	C	A	C	T	A	G	A	C	A	G	A	A	G	A	G	G	A
3	8	1	0.005	A	A	T	A	A	G	G	T	A	C	A	A	T	T	C	A	C	A	G	A	A	C	T	G	A	C	G	G	A	A	G
	9		0.001	A	A	T	A	A	G	A	T	A	A	T	A	A	T	C	A	C	T	A	G	A	C	A	G	A	A	G	A	G	G	G
	10		0.001	A	A	T	A	A	G	G	T	A	A	T	A	A	T	C	A	C	T	A	G	A	C	A	G	A	A	G	G	G	G	A
	11		0.001	G	A	T	A	A	G	G	T	A	A	T	A	A	T	C	A	C	T	A	G	A	C	A	G	A	A	G	G	G	G	A
	12		0.001	A	A	T	A	A	G	G	T	A	C	A	A	T	T	C	A	C	A	G	A	A	C	T	G	A	C	G	G	A	A	A
	13		0.001	A	A	T	A	A	G	G	T	A	A	T	A	A	T	C	A	C	T	A	G	A	C	T	G	A	A	G	A	G	G	G
	14		0.001	A	A	T	A	A	G	G	T	A	C	T	A	A	T	C	A	C	T	A	G	A	C	T	G	A	A	G	A	G	G	G
	15		0.001	A	A	T	A	A	G	G	T	A	A	T	A	A	T	C	A	C	T	A	G	A	C	A	G	A	A	G	G	G	G	G
			freq	Gha S
3	8	1	0.811	A	A	T	A	A	G	G	T	A	C	A	A	T	T	C	A	C	A	G	A	A	C	T	G	A	C	G	G	A	A	G
		2	0.149	A	A	T	A	A	G	G	T	A	C	A	A	T	T	C	A	C	A	G	A	A	C	T	G	A	C	A	G	A	A	G
		3	0.008	G	A	T	A	A	G	G	T	A	C	A	A	T	T	C	A	C	A	G	A	A	C	T	G	A	C	G	G	A	A	G
		4	0.007	A	A	T	A	A	G	G	T	A	C	A	A	T	T	C	A	C	A	G	A	A	C	T	G	A	A	G	G	A	A	G
		5	0.005	A	A	T	A	A	G	G	T	A	C	A	A	T	T	C	A	C	A	G	A	A	C	A	G	A	A	G	G	A	A	G
		6	0.004	G	A	T	A	A	G	G	T	A	C	A	A	T	T	C	A	C	A	G	A	A	C	T	G	A	C	A	G	A	A	G
		7	0.004	A	A	T	A	A	G	G	T	A	C	A	T	A	T	C	G	C	A	A	A	A	C	A	A	A	C	G	G	A	A	G
11		8	0.003	A	A	T	A	A	G	G	T	T	C	A	A	A	T	C	A	C	A	A	A	A	C	A	G	A	C	G	G	A	A	G
		9	0.002	A	A	T	A	A	G	G	T	A	C	A	A	T	T	C	A	C	A	G	A	A	C	T	G	A	A	A	G	A	A	G
5		10	0.002	A	A	A	A	A	G	G	T	A	C	A	A	T	T	C	A	C	A	G	A	A	C	A	G	A	C	G	G	A	A	G
		11	0.001	A	A	T	A	A	G	G	T	T	C	A	A	A	T	C	A	C	A	A	A	A	C	A	G	A	C	A	G	A	A	G
7		12	0.001	A	A	T	A	A	G	G	T	A	C	A	A	T	T	C	A	C	A	G	A	A	C	A	G	A	C	G	G	A	A	G
